# Supplementary material for: Identification of BRCC3 and BRCA1 as Regulators of TAZ Stability and Activity
Source: Cells. 2023 Oct 11;12(20):2431. doi: 10.3390/cells12202431 (PMC10605050; doi:10.3390/cells12202431)
Supplement: Supplementary file 1 [file cells-12-02431-s001.zip]

Archive with 4 entries (4 files):
- File S1. WB raw data.pdf
- Supplementary Material data.xlsx
- supplementary_figures.pdf
- Table S1.xlsx
