# Supplementary material for: Identification of BRCC3 and BRCA1 as Regulators of TAZ Stability and Activity
Source: Cells. 2023 Oct 11;12(20):2431. doi: 10.3390/cells12202431 (PMC10605050; doi:10.3390/cells12202431)
Supplement: Supplementary file 1 [file cells-12-02431-s001.zip › Supplementary Material data.xlsx]

## Sheet: siRNAs
siRNA	Sequence 5’-3’	BRAND
siBRCC3	CACUUGCUUCCAAUCCAUAtt	Ambion_Silencer Selected
siBRCA2	GGAUUAUACAUAUUUCGCAtt	Ambion_Silencer Selected
siBARD1#81	GAAUAUCCCUAGUUUUAAAtt	Ambion_Silencer Selected
siBARD1#82	GCACCAAACAAAAAUCCGAtt	Ambion_Silencer Selected
siBRCA1#457	GGGAUACCAUGCAACAUAAtt	Ambion_Silencer Selected
siBRCA1#458	CAGCUACCCUUCCAUCAUAtt	Ambion_Silencer Selected
siBRCA1#459	CAUGCAACAUAACCUGAUAtt	Ambion_Silencer Selected

## Sheet: plasmids
VECTOR	TYPE OF PLASMID	REFERENCE
pMSCV-rtTA3-PGK-Puro	Lentiviral	Zuber lab
pRRL-TRE3G-Cas9-P2A-GFP pgk-Blast	Lentiviral	Zuber lab
pLenti-sgETN-sgRNA	Lentiviral	Zuber lab
Lenti-Cas9-BFP-Blast	Lentiviral	Zuber lab
pZIP-TRE3G-shRNA	Lentiviral	shERWOOD Transomic
pZIP-hCMV-ZSGreen-Puro (V027)-shRNA	Lentiviral	shERWOOD Transomic
pBabe-Puro HA-BRCA1	Retroviral	Addgene #14999
pMH-SFB_BRCA1	Transient expression	Addgene #99394
3xFLAG pCMVS topo hTAZ S89A	Transient expression	Addgene #24815
pQCX TAZ wt (Myc tagged)	Retroviral	Addgene #32841
pMSCV-HA-TAZ	Retroviral
pcDNA3-FLAG-ubiquitin	Transient expression	Barilà lab [328]
pEGFP C3-LATS1	Transient expression	Addgene #19053

## Sheet: sgRNAs
sgRNA	SEQUENCE
sgROSA	CGCGGCAGGCCCTCCGAGCG
sgTAZ#1	AAGGATTCGAATGCGCCAAG
sgTAZ#2	ACGCGGGCGACGAGTGCGAG
sgTAZ#3	AGGCTTACCGAGATTTGGCT
sgTAZ#4	ATCCGAAGCCTAGCTCGTGG

## Sheet: antibodies
ANTIBODY	BRAND	CODE	APPLICATIONS
YAP/TAZ (D24E4)	Cell Signaling	#8418	IB
YAP	Santa Cruz	sc-101199	IB
BRCA1	Cell Signaling	#9010	IB
BRCC3	Cell Signaling	#18215	IB
TAZ (M2-616) (C22)	BD Pharmingen	560235	IF, IP, PLA
TAZ (C188)	Sigma	HPA007415	IF
BRCA1	Bethyl	A300-000A	IF, PLA
BRCA1	Santa Cruz	sc-6954	IP
FLAG (M2)	Merk Life Science	F-3165	IP, IF
IgG (M)	Santa Cruz	#2025	IP
Vinculin	Merk Life Science	V-9131	IB
LATS1 (C66B5)	Cell Signaling	#3477	IB
LATS2	Cell Signaling	#5888	IB
MST2	Abcam	ab52641	IB
MOB1	Cell Signaling	#13730	IB
Ub mono and poly (FK2)	StressMarq Biosciences	SMC-214D	IB

## Sheet: primers
PRIMER	SEQUENCE
CTGF Fw	CCTGCAGGCTAGAGAAGCAG
CTGF Rv	TGGAGATTTTGGGAGTACGG
CYR61 Fw	AAGAAACCCGGATTTGTGAG
CYR61 Rv	GCTGCATTTCTTGCCCTTT
GAPDH Fw	GGTCTCCTCTGACTTCAACA
GAPDH Rv	GTGAGGGTCTCTCTCTTCCT
TAZ Fw	TATCCCAGCCAAATCTCGTG
TAZ Rv	TTCTGCTGGCTCAGGGTA
BRCA1 Fw	GCTACAGAAACCGTGCCAAA
BRCA1 Rv	TATCCGCTGCTTTGTCCTCA
RPLPO Fw	TTCATTGTGGGAGCAGAC
RPLPO Rv	CAGCAGTTTCTCCAGAGC
