# Supplementary material for: Identification of BRCC3 and BRCA1 as Regulators of TAZ Stability and Activity
Source: Cells. 2023 Oct 11;12(20):2431. doi: 10.3390/cells12202431 (PMC10605050; doi:10.3390/cells12202431)
Supplement: Supplementary file 1 [file cells-12-02431-s001.zip › Table S1.xlsx]

## Sheet: Sheet1
sheet	descripiton
screen_summary	raw and processed data from the siRNA screen
Enrichment	GO_analysis results_Metascape
Annotation	GO_analysis results_Metascape
SSMD_hits	Hit list with SSMD values

## Sheet: screen_summary
ControlClass	GeneSymbol	GeneID	PoolCatalogNumber	EnsemblID	ZscoreViability-no DOX	ZscoreViability-DOX	ZscoreReporter-no DOX	ZscoreReporter-DOX	gene_name_Hit	screen_result
SAMPLE	A2M	2	HU-09520-1	ENSG00000175899	-1.23074	-0.766568	-0.158226	1.29058		NO_hit
SAMPLE	ABCA10	10349	HU-09573-1	ENSG00000154263	0.147938	0.750537	0.699158	0.055517		NO_hit
SAMPLE	ABCA12	26154	HU-02986-1	ENSG00000144452	-1.11797	-0.753262	0.046711	-1.27676		NO_hit
SAMPLE	ABCA3	21	HU-15700-1	ENSG00000167972	-0.249292	0.31968	-1.43682	-0.215104		NO_hit
SAMPLE	ABCA9	10350	HU-08048-1	ENSG00000154258	-0.253358	0.144977	0.334093	0.700333		NO_hit
SAMPLE	ABCB6	10058	HU-07965-1	ENSG00000115657	0.384633	-0.537164	0.251506	-0.8628		NO_hit
SAMPLE	ABCC11	85320	HU-06584-1	ENSG00000121270	0.966259	0.870528	1.52583	-0.084114		NO_hit
SAMPLE	ABCC2	1244	HU-05204-1	ENSG00000023839	0.288244	0.463527	-0.487411	-0.14529		NO_hit
SAMPLE	ABCC9	10060	HU-08835-1	ENSG00000069431	0.282581	0.700098	-0.833046	-1.37524		NO_hit
SAMPLE	ABCD1	215	HU-02822-1	ENSG00000101986	0.059854	0.18215	2.23601	0.430695		NO_hit
SAMPLE	ABCG2	9429	HU-01292-1	ENSG00000118777	-0.567605	-1.07439	1.05525	0.452094		NO_hit
SAMPLE	ABHD4	63874	HU-03717-1	ENSG00000100439	-0.062534	-0.942075	0.229693	0.831143		NO_hit
SAMPLE	ABP1	26	HU-11710-1	ENSG00000002726	-0.136725	0.680308	-0.947132	-0.172285		NO_hit
SAMPLE	ABR	29	HU-07115-1	ENSG00000159842	1.28855	1.4338	0.594761	1.14269		NO_hit
SAMPLE	ABTB2	25841	HU-15333-1	ENSG00000166016	-1.17072	-1.50784	-0.735027	1.65834		NO_hit
SAMPLE	AC004917.2		HU-10083-1	ENSG00000177820	-1.24802	-0.314636	-0.459935	0.458568		NO_hit
SAMPLE	AC005361.5	124220	HU-03209-1	ENSG00000162078	-0.757743	0.458277	-0.838829	1.94281		NO_hit
SAMPLE	AC005697.1		HU-11812-1	ENSG00000214779	-1.01054	-3.62352	0.647323	-1.32338		NO_hit
SAMPLE	AC005840.2	678655	HU-10388-1	ENSG00000215039	0.053767	0.723056	1.05209	0.757295		NO_hit
SAMPLE	AC008429.6	100268168	HU-10422-1	ENSG00000204758	0.069071	-0.95176	0.671584	0.766656		NO_hit
SAMPLE	AC009656.11	79899	HU-01323-1	ENSG00000135362	-0.514266	0.14042	-0.402035	0.01909		NO_hit
SAMPLE	AC010087.3	129293	HU-02172-1	ENSG00000186854	-1.06999	-0.309676	-0.8514	-0.349429		NO_hit
SAMPLE	AC010896.15	85465	HU-01451-1	ENSG00000138018	-1.01761	1.40976	1.07836	-0.112279		NO_hit
SAMPLE	AC010973.1		HU-22914-1	ENSG00000248602	0.412465	0.273915	-0.24394	0.447181		NO_hit
SAMPLE	AC016450.10	387758	HU-05424-1	ENSG00000176971	-0.308858	-0.156264	1.46903	0.228825		NO_hit
SAMPLE	AC016683.7	654433	HU-05332-1	ENSG00000189223	0.632637	0.441522	-0.916115	-0.38095		NO_hit
SAMPLE	AC018452.11	26084	HU-08654-1	ENSG00000114790	-0.923667	-0.336727	-0.810793	-0.930223		NO_hit
SAMPLE	AC022382.4		HU-11806-1	ENSG00000206570	-0.340569	-0.601527	1.8087	0.912489		NO_hit
SAMPLE	AC068620.5	57482	HU-01914-1	ENSG00000109265	0.108646	0	1.21218	1.17251		NO_hit
SAMPLE	AC068989.36-1	55601	HU-12535-1	ENSG00000137628	1.09719	1.05407	0.731877	1.02202		NO_hit
SAMPLE	AC084398.25-201	55332	HU-03737-1	ENSG00000136048	1.39695	-0.460007	-1.78997	1.72106		NO_hit
SAMPLE	AC092718.1		HU-22382-1	ENSG00000232329	0.86939	1.70639	0.393517	0.31205		NO_hit
SAMPLE	AC092981.3	57514	HU-02592-1	ENSG00000031081	0.725315	1.37245	-1.66557	-0.164718		NO_hit
SAMPLE	AC093510.2	153364	HU-00895-1	ENSG00000176055	-1.35546	-0.290156	-0.234678	-0.176644		NO_hit
SAMPLE	AC105052.3-202		HU-11795-1	ENSG00000205233	-7.6532	-1.96079	-0.471562	-2.38007		NO_hit
SAMPLE	AC105749.2	9881	HU-02921-1	ENSG00000168016	0.469298	-0.833861	-0.574966	1.42188		NO_hit
SAMPLE	AC106722.1	401093	HU-22705-1	ENSG00000229619	-5.30005	-0.719916	-0.581693	-1.03541		NO_hit
SAMPLE	AC108134.3-1	100128770	HU-14216-1	ENSG00000205890	1.21969	1.0226	0.055303	-1.38722		NO_hit
SAMPLE	AC110754.4	9687	HU-00474-1	ENSG00000196208	-2.14521	-2.41941	0.16326	-0.383587		NO_hit
SAMPLE	AC110760.3-1	25849	HU-12593-1	ENSG00000169116	-0.43195	-1.05853	-0.903074	-0.402571		NO_hit
SAMPLE	AC132186.3-1	146227	HU-15260-1	ENSG00000166546	0.025885	0.530978	-0.820727	1.33773		NO_hit
SAMPLE	AC139100.1		HU-22673-1	ENSG00000226924	1.27503	0.447698	-0.778183	0.496395		NO_hit
SAMPLE	AC140077.17	715	HU-07723-1	ENSG00000159403	-0.789793	-2.1826	-1.38208	0.185167		NO_hit
SAMPLE	AC226119.2		HU-12827-1	ENSG00000151539	1.21816	0.866086	-0.773982	-1.07808		NO_hit
SAMPLE	ACAN	176	HU-08020-1	ENSG00000157766	-2.04212	-1.51476	0.175646	1.0754		NO_hit
SAMPLE	ACBD4	79777	HU-01449-1	ENSG00000181513	-0.006394	-0.165037	0.127405	0.226186		NO_hit
SAMPLE	ACE	1636	HU-16081-1	ENSG00000159640	-0.165041	1.08908	-1.25031	-0.998768		NO_hit
SAMPLE	ACOX2	8309	HU-04152-1	ENSG00000168306	-0.450308	-0.672755	-0.100658	-0.36694		NO_hit
SAMPLE	ACPL2	92370	HU-13465-1	ENSG00000155893	-0.945695	-2.15237	-0.121973	-0.968262		NO_hit
SAMPLE	ACSF2	80221	HU-01297-1	ENSG00000167107	-0.541969	0.008576	1.97029	2.1473	ACSF2 (acyl-CoA synthetase family member 2)	UP
SAMPLE	ACSL5	51703	HU-13413-1	ENSG00000197142	1.46498	1.7741	0.367641	-1.17727		NO_hit
SAMPLE	ACTBL2	345651	HU-00794-1	ENSG00000169067	0.429466	0.672571	-0.076203	-0.5201		NO_hit
SAMPLE	ACY1	100526760	HU-14289-1	ENSG00000114786	-0.171229	-2.16322	0.494168	-0.716086		NO_hit
SAMPLE	ADAM19	8728	HU-04601-1	ENSG00000135074	-0.572691	0.271027	0.649022	0.120117		NO_hit
SAMPLE	ADAMTS1	9510	HU-15611-1	ENSG00000154734	-7.64177	-10.6406	0.208007	-1.5057	ADAMTS1 (ADAM metallopeptidase with thrombospondin type 1 motif 1)	down-lethal
SAMPLE	ADAMTS12	81792	HU-00193-1	ENSG00000151388	-0.37539	-0.650011	-2.51616	0.649071		NO_hit
SAMPLE	ADAMTS15	170689	HU-11969-1	ENSG00000166106	1.78636	1.83083	0.627378	0.182717		NO_hit
SAMPLE	ADAMTS9	56999	HU-03653-1	ENSG00000163638	-0.055015	1.00254	1.07559	0.273783		NO_hit
SAMPLE	ADAMTSL5	339366	HU-13742-1	ENSG00000185761	0.008887	-0.194211	-1.1128	2.76902	ADAMTSL5 (ADAMTS like 5)	UP
SAMPLE	ADARB2	105	HU-14635-1	ENSG00000185736	1.98004	1.54443	-0.764896	1.98988		NO_hit
SAMPLE	ADAT2	134637	HU-09089-1	ENSG00000189007	0.984645	-0.247695	0.485039	1.40585		NO_hit
SAMPLE	ADCY1	107	HU-04274-1	ENSG00000164742	0.858037	0.320073	0.637355	0.495763		NO_hit
SAMPLE	ADH6	130	HU-08003-1	ENSG00000172955	-0.134875	-1.10771	-0.76668	0.379393		NO_hit
SAMPLE	ADM	133	HU-04309-1	ENSG00000148926	0.618887	0.214749	-1.72947	-0.555256		NO_hit
SAMPLE	ADM2	79924	HU-07634-1	ENSG00000128165	-0.354694	-0.822149	-1.04356	0.662996		NO_hit
SAMPLE	ADORA1	134	HU-13324-1	ENSG00000163485	-0.507654	-0.47805	1.35317	-0.228203		NO_hit
SAMPLE	ADORA2B	136	HU-05336-1	ENSG00000170425	0.29089	0.422809	-0.142446	-0.187603		NO_hit
SAMPLE	ADRA1B	147	HU-05445-1	ENSG00000170214	0.072219	0.015672	-0.962837	0.278374		NO_hit
SAMPLE	AFAP1L1	134265	HU-04292-1	ENSG00000157510	-0.478172	-0.206858	-0.427749	-1.19017		NO_hit
SAMPLE	AFAP1L2	84632	HU-15365-1	ENSG00000169129	-1.30185	-1.55747	0.044043	-1.1299		NO_hit
SAMPLE	AGPAT5	55326	HU-03601-1	ENSG00000155189	-0.284874	-0.526509	-0.874275	-0.081417		NO_hit
SAMPLE	AGPAT9	84803	HU-13293-1	ENSG00000138678	-0.176136	0.118966	-1.37408	0.706499		NO_hit
SAMPLE	AGXT2L2	85007	HU-08930-1	ENSG00000175309	-0.41736	1.01149	-0.03099	0.10055		NO_hit
SAMPLE	AKAP12	9590	HU-09279-1	ENSG00000131016	0.115086	-0.426847	-1.77415	0.37293		NO_hit
SAMPLE	AKAP6	9472	HU-00425-1	ENSG00000151320	0.819287	0.71358	1.00086	-0.267315		NO_hit
SAMPLE	AL109748.2		HU-11824-1	ENSG00000198401	-1.77616	-1.75839	1.132	1.26682		NO_hit
SAMPLE	AL161668.6-201	55701	HU-07939-1	ENSG00000165801	0.296563	-0.120506	0.542628	1.27484		NO_hit
SAMPLE	AL353732.14-202	338376	HU-00344-1	ENSG00000184995	-1.77582	-0.217463	-0.614491	2.80713	IFNE (interferon epsilon)	UP
SAMPLE	AL354917.8	347273	HU-01849-1	ENSG00000170681	0.498122	0.526941	1.55647	3.82259	MURC (muscle related coiled-coil protein)	UP
SAMPLE	AL591845.27-202		HU-11809-1	ENSG00000215896	0.500179	0.223631	-0.313499	-0.249679		NO_hit
SAMPLE	AL662782.3		HU-10398-1	ENSG00000204600	0.124993	-1.43877	0.408139	3.31388		NO_hit
SAMPLE	AL662827.4	8705	HU-22002-1	ENSG00000226936	-3.79817	-4.85142	-1.16968	-1.30299		NO_hit
SAMPLE	AL662834.8-203		HU-11304-1	ENSG00000111985	-0.841549	-1.09406	-1.15525	-0.877208		NO_hit
SAMPLE	AL662849.8-202		HU-10534-1	ENSG00000166285	-0.542531	-0.557184	-1.25213	2.1845		NO_hit
SAMPLE	AL671681.4-201		HU-11080-1	ENSG00000168399	0.657564	1.72831	0.39749	0.268743		NO_hit
SAMPLE	AL691459.25		HU-10210-1	ENSG00000204018	-0.388985	-0.786011	-0.518444	-0.41356		NO_hit
SAMPLE	ALDH3A1	218	HU-09416-1	ENSG00000108602	-0.828185	-0.10963	-0.471686	0.663458		NO_hit
SAMPLE	ALOX5AP	241	HU-01597-1	ENSG00000132965	-1.54893	-2.0719	0.539421	-1.7758	ALOX5AP (arachidonate 5-lipoxygenase activating protein)	down
SAMPLE	ALPK2	115701	HU-10064-1	ENSG00000198796	1.03141	0.427719	0.535344	-0.124431		NO_hit
SAMPLE	ALPP	250	HU-14729-1	ENSG00000163283	-1.59102	-0.783653	-0.365765	-1.70146	ALPP (alkaline phosphatase, placental)	down
SAMPLE	ALS2CR4	65062	HU-03573-1	ENSG00000155755	1.31693	1.58158	-1.49705	0.828554		NO_hit
SAMPLE	ALS2CR7	65061	HU-13635-1	ENSG00000138395	1.15106	1.52657	2.01283	3.41991	CDK15 (cyclin dependent kinase 15)	UP
SAMPLE	AMT	275	HU-04777-1	ENSG00000145020	-0.022816	0.706295	0.568885	-0.404792		NO_hit
SAMPLE	ANK1	286	HU-09945-1	ENSG00000029534	1.68136	0.935521	0.745701	0.515151		NO_hit
SAMPLE	ANK2	287	HU-07975-1	ENSG00000145362	0.455314	0.266458	1.02765	2.62634	ANK2 (ankyrin 2)	UP
SAMPLE	ANK3	288	HU-09344-1	ENSG00000151150	-0.547846	-0.530008	-0.156032	-0.667357		NO_hit
SAMPLE	ANKRD13A	88455	HU-06232-1	ENSG00000076513	0.078549	0.748491	-1.23333	-0.117051		NO_hit
SAMPLE	ANKRD22	118932	HU-03938-1	ENSG00000152766	1.3632	2.39399	-1.43368	-1.23889		NO_hit
SAMPLE	ANKRD31	256006	HU-04321-1	ENSG00000145700	0.368953	-0.4872	2.41573	0.702588		NO_hit
SAMPLE	ANKRD46	157567	HU-06243-1	ENSG00000186106	1.51862	0.723348	-2.18093	-1.28522		NO_hit
SAMPLE	ANKRD5	63926	HU-03806-1	ENSG00000132623	-1.37199	-0.692456	0.194082	-0.539273		NO_hit
SAMPLE	ANXA10	11199	HU-06989-1	ENSG00000109511	1.05627	1.55622	1.87243	-0.884006		NO_hit
SAMPLE	ANXA6	309	HU-06322-1	ENSG00000197043	0.238554	0.650624	0.709378	0.184249		NO_hit
SAMPLE	ANXA8L1	728113	HU-11692-1	ENSG00000150165	0.582479	0.618235	0.187359	-0.313284		NO_hit
SAMPLE	AP001458.6	751071	HU-10308-1	ENSG00000214756	-0.478531	-0.223829	-2.07528	0.4899		NO_hit
SAMPLE	AP003716.4	100125556	HU-11469-1	ENSG00000171084	-0.324589	-1.59839	-0.144005	-0.202909		NO_hit
SAMPLE	AP1S3	130340	HU-09796-1	ENSG00000152056	0.43188	0.259494	0.396572	-0.448605		NO_hit
SAMPLE	APBA1	320	HU-12962-1	ENSG00000107282	-0.396206	0.886181	-0.640139	-0.451635		NO_hit
SAMPLE	APCDD1L	164284	HU-10179-1	ENSG00000198768	-0.569988	0.698157	0.099338	-0.280416		NO_hit
SAMPLE	APOBEC3B	9582	HU-11455-1	ENSG00000179750	0.723353	0.711857	-0.233181	1.24271		NO_hit
SAMPLE	APOL1	8542	HU-13454-1	ENSG00000100342	-3.78687	-1.13881	-0.442114	-0.966209		NO_hit
SAMPLE	APOL3	80833	HU-07621-1	ENSG00000128284	-0.02797	-0.755806	2.29508	-1.77976	APOL3 (apolipoprotein L3)	down
SAMPLE	APOLD1	81575	HU-09682-1	ENSG00000178878	1.84909	1.56953	0.315108	0.805655		NO_hit
SAMPLE	AQP9	366	HU-00316-1	ENSG00000103569	1.33218	0.211301	-0.430643	-0.846353		NO_hit
SAMPLE	ARHGAP22	58504	HU-03473-1	ENSG00000128805	0.674131	0.266552	-1.63293	-0.993352		NO_hit
SAMPLE	ARHGAP24	83478	HU-07331-1	ENSG00000138639	-1.6207	0.125798	-1.81385	-1.06431		NO_hit
SAMPLE	ARHGAP25	9938	HU-05438-1	ENSG00000163219	-0.899871	0.375388	-1.28905	-0.577495		NO_hit
SAMPLE	ARHGAP26	23092	HU-04982-1	ENSG00000145819	-0.158424	-0.746054	-0.436071	0.744955		NO_hit
SAMPLE	ARHGAP29	9411	HU-13457-1	ENSG00000137962	-1.39795	-0.448516	-1.23265	0.716113		NO_hit
SAMPLE	ARHGAP30	257106	HU-04436-1	ENSG00000186517	-0.6491	-1.15984	1.1964	2.23597	ARHGAP30 (Rho GTPase activating protein 30)	UP
SAMPLE	ARHGAP8	55615	HU-09728-1	ENSG00000186654	-1.3058	-1.8398	0.839613	-0.663045		NO_hit
SAMPLE	ARHGEF10L	55160	HU-09137-1	ENSG00000074964	-0.367846	-0.099121	2.92202	3.47303	ARHGEF10L (Rho guanine nucleotide exchange factor 10 like)	UP
SAMPLE	ARHGEF17	9828	HU-04131-1	ENSG00000110237	-1.38347	-1.03388	0.213316	-2.10236	ARHGEF17 (Rho guanine nucleotide exchange factor 17)	down
SAMPLE	ARHGEF25	115557	HU-23097-1	ENSG00000240771	-0.518575	-0.500959	0.764256	-0.76879		NO_hit
SAMPLE	ARHGEF4	50649	HU-07543-1	ENSG00000136002	0.605111	0.153649	1.55543	3.37209	ARHGEF4 (Rho guanine nucleotide exchange factor 4)	UP
SAMPLE	ARID3A	1820	HU-03890-1	ENSG00000116017	1.7702	3.37735	3.17201	0.670012		NO_hit
SAMPLE	ARID5A	10865	HU-12520-1	ENSG00000196843	-0.310083	-0.052309	-0.113493	-0.868885		NO_hit
SAMPLE	ARID5B	84159	HU-06595-1	ENSG00000150347	-0.391785	-1.18634	-1.74947	-0.241285		NO_hit
SAMPLE	ARL14	80117	HU-03158-1	ENSG00000179674	-0.565576	0.450915	-1.06387	1.16201		NO_hit
SAMPLE	ARNT2	9915	HU-06000-1	ENSG00000172379	0.185961	0.253859	-0.466838	1.78792		NO_hit
SAMPLE	ARRB1	408	HU-08409-1	ENSG00000137486	0.081609	-0.158374	0.894524	0.872203		NO_hit
SAMPLE	ARSI	340075	HU-15699-1	ENSG00000183876	1.22272	0.737621	0.468214	-0.986472		NO_hit
SAMPLE	ASAH3L	340485	HU-11332-1	ENSG00000177076	-1.28869	1.48591	-1.51285	-0.604453		NO_hit
SAMPLE	ASB13	79754	HU-07163-1	ENSG00000196372	1.42199	0.656897	0.81304	0.689513		NO_hit
SAMPLE	ASPHD1	253982	HU-03864-1	ENSG00000174939	-0.024789	0.751349	-0.483592	-0.674654		NO_hit
SAMPLE	ASPHD2	57168	HU-04346-1	ENSG00000128203	0.475671	-0.122685	-0.779621	1.13883		NO_hit
SAMPLE	ATF3	467	HU-09259-1	ENSG00000162772	-0.915365	-2.18511	-2.04584	-0.780752		NO_hit
SAMPLE	ATG16L2	89849	HU-02199-1	ENSG00000168010	-0.451115	-1.16277	0.987235	0.545948		NO_hit
NEG3	ATM	472			-0.339368	-0.44904	-0.080803	-0.420823		Control
NEG3	ATM	472			0.231512	-0.313516	-1.32816	-0.296855		Control
NEG3	ATM	472			0.043323	0.560169	0.813399	-0.258244		Control
NEG3	ATM	472			0.910622	-0.412892	1.73502	-0.157718		Control
NEG3	ATM	472			-0.462839	0.524293	-0.554616	-0.122376		Control
NEG3	ATM	472			0.647306	0.136379	0.406111	-0.035357		Control
NEG3	ATM	472			-0.144785	0.219798	1.17081	0.034061		Control
NEG3	ATM	472			0.374255	0.002171	1.51847	0.067032		Control
NEG3	ATM	472			0.284119	-1.02659	-1.1562	0.069565		Control
NEG3	ATM	472			-0.331247	0.457941	0.107203	0.135626		Control
NEG3	ATM	472			0.552949	0.67183	1.42934	0.157757		Control
NEG3	ATM	472			-0.105559	-0.007364	0.384982	0.17171		Control
NEG3	ATM	472			-0.434743	-0.120074	0.466109	0.186226		Control
NEG3	ATM	472			0.530856	-2.29419	-0.556982	0.188021		Control
NEG3	ATM	472			-1.42265	1.02574	-0.229784	0.254719		Control
NEG3	ATM	472			0.266649	-0.300239	1.28462	0.303154		Control
NEG3	ATM	472			-0.486512	-0.466114	1.73398	0.365363		Control
NEG3	ATM	472			0.49006	-0.601837	-0.636319	0.368143		Control
NEG3	ATM	472			0.58327	-0.471031	0.796438	0.368776		Control
NEG3	ATM	472			-0.613273	-0.271659	-0.947911	0.379078		Control
NEG3	ATM	472			0.094849	-0.664699	-0.363979	0.381396		Control
NEG3	ATM	472			0.226974	0.08431	-2.22784	0.393874		Control
NEG3	ATM	472			-0.499973	-0.582513	-2.02535	0.517473		Control
NEG3	ATM	472			0.360485	-1.01816	-0.432858	0.535632		Control
NEG3	ATM	472			1.18857	-1.18166	1.0859	0.545698		Control
NEG3	ATM	472			0.243045	-0.213853	-0.152956	0.563148		Control
NEG3	ATM	472			0.32797	-0.309372	-0.45	0.578063		Control
NEG3	ATM	472			0.11125	-0.034003	-0.125597	0.603788		Control
NEG3	ATM	472			0.143536	0.063433	0.567656	0.668248		Control
NEG3	ATM	472			-0.002339	0.485377	0.464001	0.769122		Control
NEG3	ATM	472			0.59221	0.060495	-0.409469	0.903479		Control
NEG3	ATM	472			-0.131202	0.032152	0.384148	0.954868		Control
NEG3	ATM	472			1.13379	-0.268122	0.862744	0.966906		Control
NEG3	ATM	472			0.301528	0.443656	-1.57637	0.977012		Control
NEG3	ATM	472			0.594682	0.348564	0.007005	1.04418		Control
NEG3	ATM	472			0.27565	-0.714325	-0.252573	1.28966		Control
SAMPLE	ATP10D	57205	HU-00685-1	ENSG00000145246	-0.570618	-0.196357	-0.8877	3.81406	ATP10D (ATPase phospholipid transporting 10D (putative))	UP
SAMPLE	ATP6V1C2	245973	HU-05559-1	ENSG00000143882	1.1525	1.08474	0.091253	-0.375513		NO_hit
SAMPLE	ATP6V1E2	90423	HU-04780-1	ENSG00000171142	-0.674653	-0.304313	-0.945181	0.330329		NO_hit
SAMPLE	ATP8A1	10396	HU-06932-1	ENSG00000124406	-0.543215	-0.005986	2.79293	0.370564		NO_hit
SAMPLE	ATP8A2	51761	HU-06568-1	ENSG00000132932	0.37004	1.14635	-0.263132	-0.01723		NO_hit
SAMPLE	ATP8B2	57198	HU-06046-1	ENSG00000143515	-0.96513	0.419454	-0.919189	-0.078286		NO_hit
SAMPLE	ATXN1	6310	HU-09628-1	ENSG00000124788	0.374472	0.625751	0.759993	0.691675		NO_hit
SAMPLE	AVIL	10677	HU-01618-1	ENSG00000135407	0.540392	-0.889151	1.05629	-1.01796		NO_hit
SAMPLE	AXIN2	8313	HU-00148-1	ENSG00000168646	-0.198012	0.568326	1.19804	0.374083		NO_hit
SAMPLE	AXL	558	HU-08146-1	ENSG00000167601	0.361562	0.086932	-1.05682	1.76609		NO_hit
SAMPLE	AXUD1	64651	HU-13273-1	ENSG00000144655	0.909251	1.27615	-0.248091	-0.942672		NO_hit
SAMPLE	B3GNT9	84752	HU-21764-1	ENSG00000237172	0.521447	0.331953	-0.191904	0.082811		NO_hit
SAMPLE	BAIAP3	8938	HU-04625-1	ENSG00000007516	0.673674	0.714936	1.45558	1.86372		NO_hit
SAMPLE	BATF2	116071	HU-04128-1	ENSG00000168062	0.599535	-0.954226	-0.587014	-0.494609		NO_hit
SAMPLE	BBC3	27113	HU-09334-1	ENSG00000105327	-0.487542	-0.060264	0.457159	0.136832		NO_hit
SAMPLE	BBOX1	8424	HU-13606-1	ENSG00000129151	0.260656	-0.025271	3.00451	0.546333		NO_hit
SAMPLE	BCAN	63827	HU-08151-1	ENSG00000132692	-1.13238	-1.60721	-0.169372	-0.542777		NO_hit
SAMPLE	BCL11A	53335	HU-14598-1	ENSG00000119866	0.907318	1.97426	-0.11129	0.963153		NO_hit
SAMPLE	BCL11B	64919	HU-08294-1	ENSG00000127152	0.69745	-0.471505	-1.0273	-0.701817		NO_hit
SAMPLE	BCL6	604	HU-07542-1	ENSG00000113916	0.26217	-0.279248	-0.210935	0.320964		NO_hit
SAMPLE	BCL7A	605	HU-04449-1	ENSG00000110987	-2.31051	-1.25029	-0.578335	-0.700556		NO_hit
SAMPLE	BCO2	83875	HU-06882-1	ENSG00000197580	-0.822115	-1.46253	-0.569147	-0.241375		NO_hit
SAMPLE	BDKRB1	623	HU-05170-1	ENSG00000100739	0.543047	-0.890242	-0.792031	-1.27142		NO_hit
SAMPLE	BDKRB2	624	HU-03500-1	ENSG00000168398	-5.99538	-7.70838	0.344798	-2.06936	BDKRB2 (bradykinin receptor B2)	down-lethal
SAMPLE	BDNF	627	HU-08132-1	ENSG00000176697	0.67978	0.381544	-0.177735	-0.188322		NO_hit
SAMPLE	BEND3	57673	HU-00872-1	ENSG00000178409	0.674165	1.97281	-0.420337	-0.568374		NO_hit
SAMPLE	BHLHB3	79365	HU-01692-1	ENSG00000123095	2.05425	1.70575	2.13929	0.179492		NO_hit
SAMPLE	BIN1	274	HU-06911-1	ENSG00000136717	2.07165	0.751079	-0.261645	-0.121932		NO_hit
SAMPLE	BLK	640	HU-14299-1	ENSG00000136573	-2.42169	-1.69695	-0.814543	0.400449		NO_hit
SAMPLE	BLMH	642	HU-03317-1	ENSG00000108578	-1.0647	-2.32979	-0.673466	-0.133261		NO_hit
SAMPLE	BMF	90427	HU-14094-1	ENSG00000104081	0.542958	0.443952	0.176553	2.15687	BMF (Bcl2 modifying factor)	UP
SAMPLE	BMP4	652	HU-01146-1	ENSG00000125378	-2.41231	-1.02365	-1.03128	0.025295		NO_hit
SAMPLE	BNC2	54796	HU-06836-1	ENSG00000173068	1.01494	1.10576	0.656292	0.946892		NO_hit
SAMPLE	BNIP3L	665	HU-03370-1	ENSG00000104765	0.587971	0.303944	-0.557478	0.013581		NO_hit
SAMPLE	BPGM	669	HU-07767-1	ENSG00000172331	-0.091112	-0.631086	0.487	-0.278564		NO_hit
SAMPLE	BRCA1	672	HU-09631-1	ENSG00000012048	2.82161	3.41036	-0.420356	0		NO_hit
SAMPLE	BRCA2	675	HU-03145-1	ENSG00000139618	0.783578	2.79679	-1.16911	-0.783446		NO_hit
SAMPLE	BRCA2	675	HU-03145-1	ENSG00000139618	1.5987	1.3787	0.642104	0.352616		NO_hit
SAMPLE	BRCC3	79184	HU-06904-1	ENSG00000185515	0.078976	0.155584	2.24825	3.59655	BRCC3 (BRCA1/BRCA2-containing complex subunit 3)	UP
SAMPLE	BRD1	23774	HU-08921-1	ENSG00000100425	-1.39895	-0.319425	-0.006485	0.932436		NO_hit
SAMPLE	BRD3	8019	HU-15145-1	ENSG00000169925	-1.03504	-0.146669	0.743384	0.070517		NO_hit
SAMPLE	BRD4	23476	HU-07675-1	ENSG00000141867	-7.83049	-4.64842	0.103303	3.31649	BRD4 (bromodomain containing 4)	UP
SAMPLE	BRD8	10902	HU-05891-1	ENSG00000112983	-4.82357	-1.15508	0.196406	0.18912		NO_hit
SAMPLE	BRD9	65980	HU-08964-1	ENSG00000028310	-2.34658	-3.45239	-0.749486	-0.459698		NO_hit
SAMPLE	BRI3BP	140707	HU-15161-1	ENSG00000184992	-0.199312	0.945944	-1.55456	0.197131		NO_hit
SAMPLE	BRSK1	84446	HU-13274-1	ENSG00000160469	-3.75712	-4.17441	-1.47271	-1.75589	BRSK1 (BR serine/threonine kinase 1)	down-lethal
SAMPLE	BTBD11	121551	HU-08299-1	ENSG00000151136	0.085593	-0.795832	-1.00668	1.21873		NO_hit
SAMPLE	BTC	685	HU-03133-1	ENSG00000174808	0.292833	0.156904	1.57929	0.749715		NO_hit
SAMPLE	BTN2A2	10385	HU-11571-1	ENSG00000124508	0.332748	-0.022146	-0.920339	0.774621		NO_hit
SAMPLE	BX248309.1	1302	HU-22604-1	ENSG00000232541	-0.589098	-1.09588	-0.490008	-0.019471		NO_hit
SAMPLE	C10orf10	11067	HU-04371-1	ENSG00000165507	-0.287372	-0.890907	0.91586	0.074928		NO_hit
SAMPLE	C10orf33	84795	HU-00408-1	ENSG00000119943	-0.138167	0	2.45478	0.155106		NO_hit
SAMPLE	C10orf55	414236	HU-23162-1	ENSG00000222047	-1.01216	-0.319584	0.71721	-1.81095	C10orf55 (chromosome 10 open reading frame 55)	down
SAMPLE	C10orf57	84293	HU-00436-1	ENSG00000122378	-0.932614	-1.93157	1.40922	0.265277		NO_hit
SAMPLE	C10orf63	219670	HU-14944-1	ENSG00000151023	-0.500149	-0.652014	-1.42966	-0.558581		NO_hit
SAMPLE	C11orf70	85016	HU-03495-1	ENSG00000137691	0.911556	0.612318	0.500249	-0.647836		NO_hit
SAMPLE	C12orf39	80763	HU-02642-1	ENSG00000134548	-1.98418	0.044998	0.423971	-0.329676		NO_hit
SAMPLE	C12orf54	121273	HU-13835-1	ENSG00000177627	-1.73724	-0.366296	-1.7377	-0.059579		NO_hit
SAMPLE	C12orf60	144608	HU-04207-1	ENSG00000182993	-0.210066	-1.1153	0.161329	-0.081753		NO_hit
SAMPLE	C12orf66	144577	HU-04289-1	ENSG00000174206	0.165336	0.560339	-0.181142	0.218319		NO_hit
SAMPLE	C14orf33	100129075	HU-04110-1	ENSG00000186615	1.88799	1.52442	-1.54286	0.257113		NO_hit
SAMPLE	C14orf37	145407	HU-06503-1	ENSG00000139971	-0.009754	0.589212	1.44968	0.723042		NO_hit
SAMPLE	C14orf45	80127	HU-02254-1	ENSG00000119636	1.55988	0.240376	-0.376151	4.63876	BBOF1 (basal body orientation factor 1)	UP
SAMPLE	C14orf83	161145	HU-05626-1	ENSG00000198133	1.14601	-0.167024	-0.570367	0.96821		NO_hit
SAMPLE	C15orf48	84419	HU-14075-1	ENSG00000166920	0.23553	0.43917	0.327958	0.935549		NO_hit
SAMPLE	C15orf62	643338	HU-13815-1	ENSG00000188277	0.099984	1.36177	0.055459	0.148239		NO_hit
SAMPLE	C16orf45	89927	HU-08593-1	ENSG00000166780	-0.039196	0.449578	-1.53386	1.52807		NO_hit
SAMPLE	C17orf28	283987	HU-14043-1	ENSG00000167861	0.087034	0.699298	0.946952	0.082262		NO_hit
SAMPLE	C17orf50	146853	HU-03733-1	ENSG00000154768	0.609161	0.482335	-0.183342	-0.855695		NO_hit
SAMPLE	C17orf76	388341	HU-15511-1	ENSG00000181350	-0.662941	-0.117194	-0.68744	0.90084		NO_hit
SAMPLE	C18orf45	85019	HU-12700-1	ENSG00000134490	-0.234553	-0.181406	0.252422	0.239792		NO_hit
SAMPLE	C19orf36	113177	HU-12337-1	ENSG00000099840	-3.99655	-2.82615	-0.16791	-1.78481	IZUMO4 (IZUMO family member 4)	down
SAMPLE	C1orf101	257044	HU-03149-1	ENSG00000179397	0.516576	0.813587	1.64267	0.656024		NO_hit
SAMPLE	C1orf135	79000	HU-01411-1	ENSG00000127423	1.49476	0.388851	2.90583	1.36543		NO_hit
SAMPLE	C1orf183	55924	HU-15735-1	ENSG00000197852	0.563856	-0.896581	-0.11478	-0.318359		NO_hit
SAMPLE	C1orf188	388591	HU-13199-1	ENSG00000158286	0.380652	1.45785	-0.72339	0.2521		NO_hit
SAMPLE	C1orf26	54823	HU-01652-1	ENSG00000116668	1.03898	2.15327	0.295588	0.216595		NO_hit
SAMPLE	C1orf54	79630	HU-05619-1	ENSG00000118292	-0.168468	0.144026	-1.53561	-0.166384		NO_hit
SAMPLE	C1QTNF1	114897	HU-06234-1	ENSG00000173918	0.834858	1.11854	-0.970455	0.123056		NO_hit
SAMPLE	C1S	716	HU-08262-1	ENSG00000182326	-0.706788	-1.83975	-0.854892	-0.922869		NO_hit
SAMPLE	C20orf100	84969	HU-08943-1	ENSG00000124191	-0.020107	-0.632743	-0.182413	0.234206		NO_hit
SAMPLE	C20orf112	140688	HU-05826-1	ENSG00000197183	-0.39138	0.157542	0.663831	0.1393		NO_hit
SAMPLE	C20orf134	170487	HU-15124-1	ENSG00000182584	-0.648719	-1.12609	-0.503005	-1.01001		NO_hit
SAMPLE	C20orf197	284756	HU-04410-1	ENSG00000176659	-0.412201	-1.13093	-0.090285	2.13929	C20orf197 (chromosome 20 open reading frame 197)	UP
SAMPLE	C20orf46	55321	HU-03378-1	ENSG00000125895	-1.38924	-0.402969	-0.102016	0.319919		NO_hit
SAMPLE	C20orf54	113278	HU-05324-1	ENSG00000101276	-0.574382	-0.047525	0.250795	0.612748		NO_hit
SAMPLE	C20orf82	140862	HU-04674-1	ENSG00000101230	0.340135	-0.886736	0.208107	-0.963081		NO_hit
SAMPLE	C21orf67	84536	HU-15843-1	ENSG00000183250	0.32306	0.054483	0.280496	0.945574		NO_hit
SAMPLE	C3AR1	719	HU-03082-1	ENSG00000171860	-1.92646	-3.48995	0.495104	-0.198391		NO_hit
SAMPLE	C3orf54	389119	HU-13598-1	ENSG00000185614	0.43824	-0.293626	-0.504702	-1.60328	FAM212A (family with sequence similarity 212 member A)	down
SAMPLE	C3orf67	200844	HU-02935-1	ENSG00000163689	-0.032529	-0.535697	-1.0615	0.550285		NO_hit
SAMPLE	C4orf18	51313	HU-07087-1	ENSG00000164125	0.624552	0.903942	-0.191657	0.982749		NO_hit
SAMPLE	C4orf26	152816	HU-00841-1	ENSG00000174792	-0.075764	0.445855	1.26663	0.910407		NO_hit
SAMPLE	C4orf34	201895	HU-03627-1	ENSG00000163683	-0.986086	-0.124101	-0.287799	-0.028818		NO_hit
SAMPLE	C5AR1	728	HU-02184-1	ENSG00000197405	0.86496	-0.373725	0.494388	4.52287	C5AR1 (complement C5a receptor 1)	UP
SAMPLE	C5orf13	9315	HU-01404-1	ENSG00000134986	1.13799	0.963856	-0.379575	0.82674		NO_hit
SAMPLE	C5orf4	10826	HU-03223-1	ENSG00000170271	-2.0103	-1.01954	-0.642379	-0.25537		NO_hit
SAMPLE	C5orf41	153222	HU-04683-1	ENSG00000164463	-4.76504	-0.323437	-0.452215	-0.50429		NO_hit
SAMPLE	C5orf46	389336	HU-05646-1	ENSG00000178776	0.482453	0.321471	-1.51319	0.248682		NO_hit
SAMPLE	C6orf145	221749	HU-14390-1	ENSG00000168994	-0.381944	0.650158	-0.126815	-0.478585		NO_hit
SAMPLE	C6orf167	253714	HU-04603-1	ENSG00000146263	0.57447	1.36995	-0.456335	-0.260043		NO_hit
SAMPLE	C6orf192	116843	HU-05917-1	ENSG00000146409	-0.023321	-0.474026	-0.490692	-0.184882		NO_hit
SAMPLE	C6orf65	221336	HU-08047-1	ENSG00000151917	-1.41349	-1.35427	-0.384831	-0.312281		NO_hit
SAMPLE	C6orf66	29078	HU-10600-1	ENSG00000123545	0.494615	0.172743	-0.110442	0.165587		NO_hit
SAMPLE	C7orf29	113763	HU-00853-1	ENSG00000188707	1.07836	0.711789	-1.29139	-0.990448		NO_hit
SAMPLE	C7orf31	136895	HU-05464-1	ENSG00000153790	1.40932	0.429638	-1.71118	-0.593346		NO_hit
SAMPLE	C7orf60	154743	HU-06902-1	ENSG00000164603	1.07695	-0.472069	-0.064818	0.164371		NO_hit
SAMPLE	C7orf63	79846	HU-08286-1	ENSG00000105792	-1.95949	-2.62204	0.478001	-0.57304		NO_hit
SAMPLE	C8orf45	157777	HU-06015-1	ENSG00000178460	1.9744	1.1023	2.55797	2.56501	MCMDC2 (minichromosome maintenance domain containing 2)	UP
SAMPLE	C8orf47	203111	HU-04270-1	ENSG00000177459	1.38807	1.28944	-1.08906	-0.063329		NO_hit
SAMPLE	C8orf55	51337	HU-05138-1	ENSG00000130193	0.721281	1.14775	1.00444	1.92209		NO_hit
SAMPLE	C8orf79	57604	HU-03621-1	ENSG00000170941	0.639107	-0.355573	0.507032	0.303279		NO_hit
SAMPLE	C9orf125	84302	HU-04204-1	ENSG00000165152	-0.612647	1.10414	-0.200123	1.39766		NO_hit
SAMPLE	C9orf16	79095	HU-04855-1	ENSG00000171159	0.458935	1.24163	1.36513	1.90026		NO_hit
SAMPLE	C9orf41	138199	HU-03689-1	ENSG00000156017	1.27391	0.299463	-0.186129	0.678389		NO_hit
SAMPLE	C9orf61	9413	HU-08263-1	ENSG00000135063	0.082643	-0.421939	0.89655	0.567104		NO_hit
SAMPLE	C9orf84	158401	HU-06062-1	ENSG00000165181	0.50057	1.60958	-0.599231	1.4423		NO_hit
SAMPLE	C9orf93	203238	HU-05921-1	ENSG00000164989	-1.6915	-0.938873	-0.473182	1.2932		NO_hit
SAMPLE	CA9	768	HU-03712-1	ENSG00000107159	-0.001166	0.354585	-0.818158	0.315773		NO_hit
SAMPLE	CABP4	57010	HU-14111-1	ENSG00000175544	1.30421	0.96952	-0.520688	-0.610875		NO_hit
SAMPLE	CACNB1	782	HU-15841-1	ENSG00000067191	-1.77303	-1.20382	-0.121703	0.219112		NO_hit
SAMPLE	CADM3	57863	HU-07493-1	ENSG00000162706	-2.02961	-0.893895	-0.016483	0.757599		NO_hit
SAMPLE	CALCOCO1	57658	HU-07869-1	ENSG00000012822	-3.59724	-1.70265	1.35181	-0.012894		NO_hit
SAMPLE	CALHM2	51063	HU-06655-1	ENSG00000138172	-0.9073	-0.228676	-0.686671	-0.464765		NO_hit
SAMPLE	CAMK1	8536	HU-03925-1	ENSG00000134072	0.510076	0.669183	-0.093631	1.21209		NO_hit
SAMPLE	CAMK1D	57118	HU-07572-1	ENSG00000183049	-1.13641	-0.148158	-0.702102	-0.111844		NO_hit
SAMPLE	CAMK1G	57172	HU-06337-1	ENSG00000008118	-0.087665	-0.179397	0.138277	1.4121		NO_hit
SAMPLE	CAPN3	825	HU-09999-1	ENSG00000092529	0.786091	1.85796	-0.419228	-0.283633		NO_hit
SAMPLE	CARD11	84433	HU-08491-1	ENSG00000198286	0.90255	0.718573	1.56249	0.528114		NO_hit
SAMPLE	CARD15	64127	HU-03373-1	ENSG00000167207	-0.398756	-0.276849	2.54468	2.44437	NOD2 (nucleotide binding oligomerization domain containing 2)	UP
SAMPLE	CARD9	64170	HU-13964-1	ENSG00000187796	1.06674	1.11961	-0.431199	-0.672618		NO_hit
SAMPLE	CARHSP1	23589	HU-03731-1	ENSG00000153048	-3.63521	-1.71726	0.346513	2.22634	CARHSP1 (calcium regulated heat stable protein 1)	UP
SAMPLE	CASP10	843	HU-06681-1	ENSG00000003400	-1.54127	-1.49352	0.001427	-0.615479		NO_hit
SAMPLE	CASP14	23581	HU-05604-1	ENSG00000105141	1.22062	0.569623	-0.601921	0.869322		NO_hit
SAMPLE	CATSPER1	117144	HU-00090-1	ENSG00000175294	-1.08494	0.01123	0.764072	-0.533659		NO_hit
SAMPLE	CBLN3	643866	HU-15338-1	ENSG00000139899	1.34939	1.29991	0.653268	0.149796		NO_hit
SAMPLE	CBS	875	HU-09904-1	ENSG00000160200	1.42379	1.81333	0.468636	-0.392197		NO_hit
SAMPLE	CBX1	10951	HU-11090-1	ENSG00000108468	-0.285788	-0.422487	-1.08848	-1.11319		NO_hit
SAMPLE	CBX3	11335	HU-11347-1	ENSG00000122565	-0.813417	-0.437697	0.310807	-0.747255		NO_hit
SAMPLE	CBX5	23468	HU-13461-1	ENSG00000094916	1.38858	3.05991	0.010343	0.19787		NO_hit
SAMPLE	CBX6	23466	HU-04741-1	ENSG00000183741	-2.65389	-0.779218	-0.806457	-0.387199		NO_hit
SAMPLE	CBX6	23466	HU-04741-1	ENSG00000183741	-2.2851	-0.76502	-0.232925	-0.146194		NO_hit
SAMPLE	CBX7	23492	HU-03546-1	ENSG00000100307	-1.90271	-1.53682	0.792027	-0.261104		NO_hit
SAMPLE	CBX8	57332	HU-00671-1	ENSG00000141570	-0.334531	-2.39342	0.420422	0.674491		NO_hit
SAMPLE	CC2D2A	57545	HU-09446-1	ENSG00000048342	0.706993	0.594927	0.452669	0.362581		NO_hit
SAMPLE	CCBE1	147372	HU-15413-1	ENSG00000183287	-1.25086	-1.96307	0.015665	-0.469471		NO_hit
SAMPLE	CCBP2	1238	HU-00626-1	ENSG00000144648	-1.87643	-0.818438	-0.761964	1.18325		NO_hit
SAMPLE	CCDC102A	92922	HU-16022-1	ENSG00000135736	-0.152258	0.837513	2.51989	2.17746	CCDC102A (coiled-coil domain containing 102A)	UP
SAMPLE	CCDC106	29903	HU-05094-1	ENSG00000173581	-0.089019	-0.369476	0.376264	-0.107001		NO_hit
SAMPLE	CCDC13	100874114	HU-02748-1	ENSG00000173811	-1.25136	-2.31468	1.5009	0.693771		NO_hit
SAMPLE	CCDC136	64753	HU-08398-1	ENSG00000128596	0.815389	1.23721	-1.63575	0.891142		NO_hit
SAMPLE	CCDC146	57639	HU-09118-1	ENSG00000135205	0.293334	0.619137	1.034	-0.688788		NO_hit
SAMPLE	CCDC149	91050	HU-03282-1	ENSG00000181982	-0.046026	-1.03854	-0.46313	1.14394		NO_hit
SAMPLE	CCDC19	25790	HU-21969-1	ENSG00000213085	0.327432	-0.863705	0.201831	0.413495		NO_hit
SAMPLE	CCDC69	26112	HU-12459-1	ENSG00000198624	-0.183479	-0.391508	1.40631	3.16317	CCDC69 (coiled-coil domain containing 69)	UP
SAMPLE	CCDC80	151887	HU-05362-1	ENSG00000091986	-0.427817	0.21667	0.334393	-0.648721		NO_hit
SAMPLE	CCDC88C	440193	HU-09844-1	ENSG00000015133	0.219658	0.19589	0.380774	-0.178366		NO_hit
SAMPLE	CCL22	6367	HU-13786-1	ENSG00000102962	1.4906	1.09787	-1.31132	0.611394		NO_hit
SAMPLE	CCL5	6352	HU-12073-1	ENSG00000161570	0.364172	-1.1165	1.16272	1.40954		NO_hit
SAMPLE	CCNA1	8900	HU-03266-1	ENSG00000133101	0.913523	0.613885	0.162487	0.9938		NO_hit
SAMPLE	CCNJL	79616	HU-13179-1	ENSG00000135083	-1.08457	-2.10995	-1.09427	1.71687		NO_hit
SAMPLE	CCRN4L	25819	HU-05086-1	ENSG00000151014	-4.9536	-3.80353	-0.026878	-2.17645	NOCT (nocturnin)	down-lethal
SAMPLE	CD180	4064	HU-04739-1	ENSG00000134061	-0.237277	0.194723	-0.205253	-0.10268		NO_hit
SAMPLE	CD37	951	HU-14080-1	ENSG00000104894	-0.08005	-0.279496	-1.30361	0.154448		NO_hit
SAMPLE	CD4	920	HU-03364-1	ENSG00000010610	-5.47215	-4.85032	-0.373761	-1.45641	CD4 (CD4 molecule)	down-lethal
SAMPLE	CDC14A	8556	HU-09022-1	ENSG00000079335	0.328704	0.699422	0.43683	-0.095231		NO_hit
SAMPLE	CDC42BPG	55561	HU-13320-1	ENSG00000171219	0.415781	1.49202	-0.26198	1.06974		NO_hit
SAMPLE	CDH10	1008	HU-04772-1	ENSG00000040731	-0.013311	0.026458	-0.439974	1.15382		NO_hit
SAMPLE	CDH2	1000	HU-13621-1	ENSG00000170558	-3.21476	-1.0769	0.642768	1.94457		NO_hit
SAMPLE	CDON	50937	HU-01929-1	ENSG00000064309	-0.730885	0.344839	1.3064	0.265277		NO_hit
SAMPLE	CDS1	1040	HU-03298-1	ENSG00000163624	-0.457012	1.30269	-0.481203	1.14468		NO_hit
SAMPLE	CDSN	1041	HU-22555-1	ENSG00000204539	-0.269584	-1.48506	-0.436043	3.12992	CDSN (corneodesmosin)	UP
SAMPLE	CEACAM1	634	HU-15941-1	ENSG00000079385	-1.54692	-0.514133	1.39367	1.04107		NO_hit
SAMPLE	CEBPA	1050	HU-21896-1	ENSG00000245848	-1.55126	-1.77601	0.899301	1.31828		NO_hit
SAMPLE	CELSR2	1952	HU-04146-1	ENSG00000143126	-0.074686	-1.08046	1.80396	0.885936		NO_hit
SAMPLE	CENPP	401541	HU-01685-1	ENSG00000188312	-5.54763	-3.75113	-1.12314	19.0381	CENPP (centromere protein P)	UP
SAMPLE	CENPT	80152	HU-02733-1	ENSG00000102901	0.470769	0.771599	-0.726332	-0.488508		NO_hit
SAMPLE	CERCAM	51148	HU-09865-1	ENSG00000167123	0.483137	0.249489	0.265122	-0.036542		NO_hit
SAMPLE	CFH	3075	HU-08206-1	ENSG00000000971	0.297671	1.40298	0.762767	-0.313765		NO_hit
SAMPLE	Cgnl1	68178	MU-00028-1	ENSMUSG00000032232	0.208308	-0.137854	-0.147475	0.383782		NO_hit
SAMPLE	CGREF1	10669	HU-03959-1	ENSG00000138028	-3.43433	-3.15216	1.06959	-0.657742		NO_hit
SAMPLE	CHAC1	79094	HU-04350-1	ENSG00000128965	-4.45353	-1.25411	0.36003	-1.45089	CHAC1 (ChaC glutathione specific gamma-glutamylcyclotransferase 1)	down
SAMPLE	CHAD	1101	HU-04979-1	ENSG00000136457	1.00764	-0.162978	1.56279	-2.04735	CHAD (chondroadherin)	down
SAMPLE	CHCHD10	400916	HU-14255-1	ENSG00000138869	0.878226	-0.181934	0.970384	0.398297		NO_hit
SAMPLE	CHGB	1114	HU-01751-1	ENSG00000089199	-1.94836	-0.973386	-0.120519	-0.440587		NO_hit
SAMPLE	CHI3L2	1117	HU-00926-1	ENSG00000064886	1.45693	1.91386	0.592667	-0.941456		NO_hit
SAMPLE	CHN2	1124	HU-07132-1	ENSG00000106069	-0.116021	-0.165063	1.05139	3.58633	CHN2 (chimerin 2)	UP
SAMPLE	CHRNA5	1138	HU-00996-1	ENSG00000169684	-0.131433	0.165097	-0.079559	-1.14748		NO_hit
SAMPLE	CHRNA9	55584	HU-00848-1	ENSG00000174343	-0.044317	-0.422798	0.380907	-0.52867		NO_hit
SAMPLE	CHRNB1	1140	HU-15337-1	ENSG00000170175	-3.0137	-2.09962	0.423286	0.351482		NO_hit
SAMPLE	CHST4	10164	HU-01313-1	ENSG00000140835	-2.44073	0.036496	0.49761	-0.880268		NO_hit
SAMPLE	CHST6	4166	HU-04262-1	ENSG00000183196	1.6402	2.12368	-1.64042	-0.77268		NO_hit
SAMPLE	CIITA	4261	HU-15059-1	ENSG00000179583	0.641155	0.007226	-0.074649	0.5888		NO_hit
SAMPLE	CKMT1A	548596	HU-11157-1	ENSG00000166998	-1.1407	-1.44388	-1.36465	0.043746		NO_hit
SAMPLE	CLCA2	9635	HU-01766-1	ENSG00000137975	0.427133	-0.223699	1.16418	-0.779975		NO_hit
SAMPLE	CLCA4	22802	HU-04023-1	ENSG00000016602	-0.396726	1.34519	1.55149	0.720914		NO_hit
SAMPLE	CLEC7A	64581	HU-10056-1	ENSG00000172243	1.42012	0.747426	0.180511	0.080558		NO_hit
SAMPLE	CLIC5	53405	HU-09514-1	ENSG00000112782	-0.98562	-0.716618	0.346107	-1.56168	CLIC5 (chloride intracellular channel 5)	down
SAMPLE	CLSTN2	64084	HU-04266-1	ENSG00000158258	0.276302	0.247921	0.985398	-0.404613		NO_hit
SAMPLE	CLTCL1	8218	HU-06316-1	ENSG00000070371	0.355375	0.349028	2.37237	-0.728039		NO_hit
SAMPLE	CMPK2	129607	HU-04306-1	ENSG00000134326	-0.139532	0.67369	-1.42704	-1.12404		NO_hit
SAMPLE	CMTM3	123920	HU-07032-1	ENSG00000140931	-2.10851	-1.88718	0.376749	-0.194634		NO_hit
SAMPLE	CMTM8	152189	HU-12081-1	ENSG00000170293	-0.16135	0.14044	-0.806635	0.219693		NO_hit
SAMPLE	CNGB1	1258	HU-16102-1	ENSG00000070729	-1.06361	-0.553634	1.6418	0.09949		NO_hit
SAMPLE	CNTN3	5067	HU-04963-1	ENSG00000113805	0.904102	0.847783	-0.550493	1.30872		NO_hit
SAMPLE	CNTNAP1	8506	HU-01780-1	ENSG00000108797	-1.13506	-0.656396	0.533378	-0.509505		NO_hit
SAMPLE	CNTNAP2	26047	HU-15719-1	ENSG00000174469	-5.10999	-2.51433	-0.022079	-0.810934		NO_hit
SAMPLE	CNTNAP3	79937	HU-11631-1	ENSG00000106714	-0.853638	-0.726394	0.915655	0.313256		NO_hit
SAMPLE	CNTNAP3B	728577	HU-11064-1	ENSG00000154529	0.7899	0.915938	1.45599	4.09021	CNTNAP3B (contactin associated protein-like 3B)	UP
SAMPLE	COBLL1	22837	HU-05925-1	ENSG00000082438	-0.74007	-0.831826	1.09939	1.05544		NO_hit
SAMPLE	COL13A1	1305	HU-09968-1	ENSG00000197467	0.21932	-0.286295	-0.712904	0.510696		NO_hit
SAMPLE	COL1A1	1277	HU-15356-1	ENSG00000108821	-3.74394	-1.42399	0.677398	-0.020739		NO_hit
SAMPLE	COL27A1	85301	HU-15716-1	ENSG00000196739	0.155645	0.890718	3.02552	1.05782		NO_hit
SAMPLE	COL4A6	1288	HU-13544-1	ENSG00000197565	-0.32826	-0.850186	-0.934225	-0.566788		NO_hit
SAMPLE	COL6A1	1291	HU-06738-1	ENSG00000142156	0.946177	-0.014836	0.204559	0.898076		NO_hit
SAMPLE	COL6A2	1292	HU-07952-1	ENSG00000142173	0.544627	1.69016	0.561908	0.132976		NO_hit
SAMPLE	COL6A3	1293	HU-07271-1	ENSG00000163359	-1.12527	0.752454	-1.29458	0.384523		NO_hit
SAMPLE	COL9A2	1298	HU-13790-1	ENSG00000049089	-1.99832	-1.9513	-0.13757	-0.448285		NO_hit
SAMPLE	Comtd1	69156	MU-00646-1	ENSMUSG00000021773	2.01868	0.783863	1.66842	2.41276		NO_hit
SAMPLE	CORO1A	11151	HU-14731-1	ENSG00000102879	-0.351967	0.518542	-0.710311	-1.15379		NO_hit
SAMPLE	CORO2B	10391	HU-15602-1	ENSG00000103647	0.841375	0.661477	1.13359	-0.354714		NO_hit
SAMPLE	CORO6	84940	HU-14609-1	ENSG00000167549	0.309324	-0.391294	-2.2398	0.477961		NO_hit
SAMPLE	COX6B2	125965	HU-16058-1	ENSG00000160471	-0.691975	-1.43096	-1.28984	-0.338609		NO_hit
SAMPLE	CPAMD8	27151	HU-14846-1	ENSG00000160111	0.653064	-0.664268	1.14117	0.811251		NO_hit
SAMPLE	CPS1	1373	HU-00251-1	ENSG00000021826	-0.952848	1.0859	-0.213859	-0.723137		NO_hit
SAMPLE	CRAT	1384	HU-08868-1	ENSG00000095321	-0.153143	0.49958	1.61591	-0.182652		NO_hit
SAMPLE	CREB5	9586	HU-06551-1	ENSG00000146592	0.894543	1.09345	0.102119	0.243439		NO_hit
SAMPLE	CREG2	200407	HU-04226-1	ENSG00000175874	-0.552121	-0.770991	0.641136	-0.909736		NO_hit
SAMPLE	CRIP2	1397	HU-13880-1	ENSG00000182809	0.666136	0.465422	-1.04711	1.23223		NO_hit
SAMPLE	CROT	54677	HU-04313-1	ENSG00000005469	-0.446446	-1.40881	0.317694	-1.36338		NO_hit
SAMPLE	CRYAB	1410	HU-01732-1	ENSG00000109846	-1.82324	-0.610231	0.359748	-0.81888		NO_hit
SAMPLE	CSF1	1435	HU-08421-1	ENSG00000184371	-0.815064	-1.19105	-1.50742	-1.44289	CSF1 (colony stimulating factor 1)	down
SAMPLE	CSF2	1437	HU-04497-1	ENSG00000164400	-0.497234	-1.33285	0.020854	-0.220185		NO_hit
SAMPLE	CSGALNACT1	55790	HU-16050-1	ENSG00000147408	0.61713	-0.119636	-0.210504	-0.481136		NO_hit
SAMPLE	CSMD3	114788	HU-08614-1	ENSG00000164796	1.40032	0.862019	0.656671	0.411183		NO_hit
SAMPLE	CSRP2	1466	HU-05861-1	ENSG00000175183	0.988767	0.612085	-0.050972	2.51157	CSRP2 (cysteine and glycine rich protein 2)	UP
SAMPLE	CST6	1474	HU-00051-1	ENSG00000175315	0.477041	-0.318269	0.594524	0.105417		NO_hit
SAMPLE	CSTA	1475	HU-05831-1	ENSG00000121552	-0.061242	-0.168506	0.631033	0.656256		NO_hit
SAMPLE	CTGF	1490	HU-01675-1	ENSG00000118523	-3.23828	-0.676058	0.630951	0.48442		NO_hit
SAMPLE	CTSE	1510	HU-15857-1	ENSG00000196188	-1.04036	0.103872	-1.57226	1.24396		NO_hit
SAMPLE	CTSK	1513	HU-01039-1	ENSG00000143387	-0.134244	-0.771247	1.38395	-0.365246		NO_hit
SAMPLE	CTSO	1519	HU-09051-1	ENSG00000151792	-1.81062	-1.11648	-0.503861	-0.464721		NO_hit
SAMPLE	CTSS	1520	HU-00124-1	ENSG00000163131	-2.515	-1.30866	0.235992	0.511254		NO_hit
SAMPLE	CXCL3	2921	HU-14776-1	ENSG00000163734	1.71015	2.40034	0.934792	-0.020989		NO_hit
SAMPLE	CXorf58	254158	HU-05328-1	ENSG00000165182	0.585154	-0.069306	0.747901	1.7591		NO_hit
SAMPLE	CXXC5	51523	HU-14612-1	ENSG00000171604	-0.838522	-1.03147	0.00461	0.671346		NO_hit
SAMPLE	CYP24A1	1591	HU-00256-1	ENSG00000019186	-1.06263	-0.786485	-0.001983	-0.506849		NO_hit
SAMPLE	CYP27C1	339761	HU-15959-1	ENSG00000186684	-1.02862	0.150715	-2.14676	-1.42115	CYP27C1 (cytochrome P450 family 27 subfamily C member 1)	down
SAMPLE	CYP39A1	51302	HU-02501-1	ENSG00000146233	-1.12032	-1.77408	0.98153	0.31082		NO_hit
SAMPLE	CYP4F3	4051	HU-11282-1	ENSG00000186529	-0.38651	-0.257423	-1.27746	-0.869157		NO_hit
SAMPLE	CYR61	3491	HU-08992-1	ENSG00000142871	0.24868	0.044531	2.02407	-0.147544		NO_hit
SAMPLE	CYTH3	9265	HU-04234-1	ENSG00000008256	0.648732	0.549367	1.29077	-0.275416		NO_hit
SAMPLE	DAB2	1601	HU-08244-1	ENSG00000153071	-2.22547	-1.18383	-0.387158	-0.530951		NO_hit
SAMPLE	DAPK1	1612	HU-01541-1	ENSG00000196730	1.0572	0.674491	0.653776	0.880749		NO_hit
SAMPLE	DAPK2	23604	HU-03603-1	ENSG00000035664	-0.248876	0.186842	-0.23789	0.406748		NO_hit
SAMPLE	DBNDD1	79007	HU-06334-1	ENSG00000003249	-3.08712	-3.33297	-1.19199	-1.39231		NO_hit
SAMPLE	DBT	1629	HU-03585-1	ENSG00000137992	0.873362	1.67851	0.729789	1.5173		NO_hit
SAMPLE	Dclk1	13175	MU-00503-1	ENSMUSG00000027797	-4.02012	-2.03477	1.35901	-1.40908		NO_hit
SAMPLE	DCP1B	196513	HU-00579-1	ENSG00000151065	-0.741202	-1.41273	0.363367	2.52782	DCP1B (decapping mRNA 1B)	UP
SAMPLE	DDAH1	23576	HU-13433-1	ENSG00000153904	1.86377	-0.271498	2.37663	1.27239		NO_hit
SAMPLE	DDR2	4921	HU-04783-1	ENSG00000162733	-1.42381	-1.20494	-3.10009	1.23912		NO_hit
SAMPLE	DDX58	23586	HU-13105-1	ENSG00000107201	0.679512	-0.748758	2.58915	1.32806		NO_hit
SAMPLE	DDX60L	91351	HU-04894-1	ENSG00000181381	1.48613	1.53702	0.396255	0.567847		NO_hit
SAMPLE	DENND2A	27147	HU-14507-1	ENSG00000146966	-0.794485	-1.2231	0.02816	-0.103843		NO_hit
SAMPLE	DENND3	22898	HU-11091-1	ENSG00000105339	0.495475	0.303409	-0.293829	-0.502389		NO_hit
SAMPLE	DENND5B	160518	HU-06045-1	ENSG00000170456	0.136081	0.289271	-0.015363	3.02902	DENND5B (DENN domain containing 5B)	UP
SAMPLE	DEPDC4	120863	HU-02789-1	ENSG00000166153	0.875435	0.324862	0.465058	-0.032953		NO_hit
SAMPLE	DEPDC6	64798	HU-14339-1	ENSG00000155792	0.79156	-0.21114	-1.71694	0.365595		NO_hit
SAMPLE	DHFRL1	200895	HU-10897-1	ENSG00000178700	0.261705	1.00953	0.123615	-0.006778		NO_hit
SAMPLE	DHODH	1723	HU-13842-1	ENSG00000102967	0.660614	1.1282	1.17263	0.820854		NO_hit
SAMPLE	DHRS2	10202	HU-09100-1	ENSG00000100867	0.432698	0.748135	-0.954626	-0.286401		NO_hit
SAMPLE	DIO2	1734	HU-23118-1	ENSG00000211448	-1.77901	-3.42611	0	-1.08115		NO_hit
SAMPLE	DIP2C	22982	HU-15629-1	ENSG00000151240	-0.047459	0.18844	-0.614512	-0.24126		NO_hit
SAMPLE	DISP1	84976	HU-22068-1	ENSG00000154309	0.219457	-1.10648	-1.88885	0.699846		NO_hit
SAMPLE	DLC1	10395	HU-09324-1	ENSG00000164741	0.208361	0.181887	-1.42947	1.79713		NO_hit
SAMPLE	DLG4	1742	HU-07173-1	ENSG00000132535	0.1154	1.30982	0.059014	1.39132		NO_hit
SAMPLE	DMBT1	1755	HU-09700-1	ENSG00000187908	0.691032	0.722866	-0.530206	1.13354		NO_hit
SAMPLE	DMBX1	127343	HU-07686-1	ENSG00000197587	-2.15906	-0.146359	-0.598124	-1.90359	DMBX1 (diencephalon/mesencephalon homeobox 1)	down
SAMPLE	DNAH1	25981	HU-08156-1	ENSG00000114841	0.430386	-0.498474	-0.317372	0.519451		NO_hit
SAMPLE	DNAH11	8701	HU-12428-1	ENSG00000105877	0.274533	-1.09383	0.674696	0.831203		NO_hit
SAMPLE	DNAH17	8632	HU-09144-1	ENSG00000187775	1.12592	1.60415	0.562645	0.139992		NO_hit
SAMPLE	DNAH5	1767	HU-04157-1	ENSG00000039139	1.45003	0.319196	-1.2794	-0.46826		NO_hit
SAMPLE	DNAJB4	11080	HU-00289-1	ENSG00000162616	2.55197	2.85536	1.07322	1.20108		NO_hit
SAMPLE	DNAJB5	25822	HU-07105-1	ENSG00000137094	-0.741924	-1.3268	1.22608	-0.422091		NO_hit
SAMPLE	DNMT1	1786	HU-06060-1	ENSG00000130816	2.48122	0.310022	0.258775	0.312867		NO_hit
SAMPLE	DNMT3A	1788	HU-12383-1	ENSG00000119772	1.38606	1.16697	-0.52695	-1.18872		NO_hit
SAMPLE	DNMT3B	1789	HU-15845-1	ENSG00000088305	-0.120409	0.200743	0.314035	0.76605		NO_hit
SAMPLE	DNMT3B	1789	HU-15845-1	ENSG00000088305	0.601418	-0.019677	0.734434	0.955541		NO_hit
SAMPLE	DOCK2	1794	HU-14121-1	ENSG00000134516	-2.19128	-1.1678	-0.208425	-1.11606		NO_hit
SAMPLE	DOCK8	81704	HU-03154-1	ENSG00000107099	-0.246008	1.28412	1.44282	1.52761		NO_hit
SAMPLE	DOK1	1796	HU-15746-1	ENSG00000115325	-0.147641	-0.384545	-0.761581	-0.392743		NO_hit
SAMPLE	DOK4	55715	HU-05243-1	ENSG00000125170	-1.29103	-0.212781	-1.03381	-1.18173		NO_hit
SAMPLE	DOPEY1	23033	HU-06547-1	ENSG00000083097	1.4997	0.109871	1.05701	-0.182714		NO_hit
SAMPLE	DPCR1	135656	HU-13731-1	ENSG00000168631	-0.900938	-0.981788	-0.063419	-1.143		NO_hit
SAMPLE	DPF3	8110	HU-10240-1	ENSG00000205683	-0.640675	-1.01572	-0.430766	-1.1035		NO_hit
SAMPLE	DQX1	165545	HU-06941-1	ENSG00000144045	-0.889248	-2.94284	0.576088	-1.27572		NO_hit
SAMPLE	DSCC1	79075	HU-02130-1	ENSG00000136982	0.753768	0.89531	-1.05543	-0.095504		NO_hit
SAMPLE	DST	667	HU-09843-1	ENSG00000151914	-0.668821	0.042391	0.716295	1.07624		NO_hit
SAMPLE	DTX3	196403	HU-06903-1	ENSG00000178498	0.765457	-0.126889	-0.739717	0.633131		NO_hit
SAMPLE	DTX3L	151636	HU-05630-1	ENSG00000163840	0.144587	-0.310814	-1.67974	-0.674491		NO_hit
SAMPLE	DUOX1	53905	HU-09426-1	ENSG00000137857	-0.659089	-0.550635	0.85261	1.5512		NO_hit
SAMPLE	DUSP2	1844	HU-11869-1	ENSG00000158050	0.752958	0.402835	-0.537454	0.157195		NO_hit
SAMPLE	Dusp8	18218	MU-00154-1	ENSMUSG00000037887	0.527381	0.729238	0.846312	0.979476		NO_hit
SAMPLE	DUSP9	1852	HU-12319-1	ENSG00000130829	1.15861	-0.174102	0.633798	-0.813259		NO_hit
SAMPLE	DYNC1I1	1780	HU-07655-1	ENSG00000158560	-0.548544	-1.86196	-0.5574	5.05077	DYNC1I1 (dynein cytoplasmic 1 intermediate chain 1)	UP
SAMPLE	DYNC2H1	79659	HU-04701-1	ENSG00000187240	-0.674817	-1.21112	1.78535	-0.204629		NO_hit
SAMPLE	DYRK1B	9149	HU-07681-1	ENSG00000105204	0.868078	0.597996	-1.49722	-0.904195		NO_hit
SAMPLE	DZIP3	9666	HU-10199-1	ENSG00000198919	1.7031	1.14703	-0.561344	0.63653		NO_hit
SAMPLE	EAF2	55840	HU-00803-1	ENSG00000145088	1.10548	-0.995831	-2.07571	-0.154356		NO_hit
SAMPLE	ECM2	1842	HU-07391-1	ENSG00000106823	0.681416	1.12327	-0.735013	-0.051599		NO_hit
SAMPLE	EDAR	10913	HU-02217-1	ENSG00000135960	-10.9965	-6.68834	0.548066	3.15565	EDAR (ectodysplasin A receptor)	UP
SAMPLE	EDIL3	10085	HU-06280-1	ENSG00000164176	-7.97119	-17.0337	-0.819779	-2.74941	EDIL3 (EGF like repeats and discoidin domains 3)	down-lethal
SAMPLE	EDN1	1906	HU-02233-1	ENSG00000078401	-3.85126	-1.39768	0.805467	-1.3985		NO_hit
SAMPLE	EED	8726	HU-06220-1	ENSG00000074266	1.13354	-0.121918	2.13765	0.364436		NO_hit
SAMPLE	EFCAB4A	283229	HU-15891-1	ENSG00000177685	-1.77499	-0.957281	0.807257	4.09303	CRACR2B (calcium release activated channel regulator 2B)	UP
SAMPLE	EFCAB5	374786	HU-12190-1	ENSG00000176927	-0.666719	-0.462561	-0.12145	-0.648996		NO_hit
SAMPLE	EFEMP2	30008	HU-05249-1	ENSG00000172638	-1.69657	-0.115434	2.48858	3.19986	EFEMP2 (EGF containing fibulin like extracellular matrix protein 2)	UP
SAMPLE	EFR3B	22979	HU-06159-1	ENSG00000084710	-1.19263	-1.6065	-2.1171	-0.68626		NO_hit
SAMPLE	EGLN3	112399	HU-00150-1	ENSG00000129521	-1.68661	-0.006413	1.41351	-0.416428		NO_hit
SAMPLE	EIF2C4	192670	HU-04871-1	ENSG00000134698	1.04727	0.017099	1.70028	-0.163994		NO_hit
SAMPLE	ELAVL2	1993	HU-09883-1	ENSG00000107105	0.655083	0.386001	2.65972	-0.207552		NO_hit
SAMPLE	ELF3	1999	HU-06288-1	ENSG00000163435	1.25809	1.0464	-0.378074	0.504032		NO_hit
SAMPLE	ELOVL3	83401	HU-03095-1	ENSG00000119915	0.947129	0.136004	1.78425	2.54666	ELOVL3 (ELOVL fatty acid elongase 3)	UP
SAMPLE	EML5	161436	HU-03270-1	ENSG00000165521	-2.11569	0.494284	-0.697668	-1.0131		NO_hit
SAMPLE	ENOX1	55068	HU-02661-1	ENSG00000120658	-0.100069	-0.316626	1.28303	4.90013	ENOX1 (ecto-NOX disulfide-thiol exchanger 1)	UP
SAMPLE	ENTPD3	956	HU-01707-1	ENSG00000168032	-0.691889	-0.168301	0.090707	-1.06504		NO_hit
SAMPLE	EOMES	8320	HU-14472-1	ENSG00000163508	-0.450995	-1.84569	-2.07226	-1.73238	EOMES (eomesodermin)	down
SAMPLE	EPB41L1	2036	HU-06382-1	ENSG00000088367	-0.147984	-0.38025	0.136295	-0.47721		NO_hit
SAMPLE	EPB41L2	2037	HU-08373-1	ENSG00000079819	-1.46101	0.177928	-0.676783	-0.999711		NO_hit
SAMPLE	EPB41L4A	64097	HU-05947-1	ENSG00000129595	0.620806	0.871541	1.35124	1.20668		NO_hit
SAMPLE	EPHA1	2041	HU-01790-1	ENSG00000146904	-3.25645	-0.904261	-0.815941	-0.476325		NO_hit
SAMPLE	EPHA4	2043	HU-04147-1	ENSG00000116106	-0.757139	-0.168695	1.38775	1.34427		NO_hit
SAMPLE	EPHB2	2048	HU-06051-1	ENSG00000133216	-0.541898	-1.20857	-1.22917	0.697901		NO_hit
SAMPLE	EPHX2	2053	HU-00768-1	ENSG00000120915	-0.187129	-0.235629	1.77646	-0.02047		NO_hit
SAMPLE	EPN3	55040	HU-12335-1	ENSG00000049283	-5.71103	-6.00258	0.273197	-1.59379	EPN3 (epsin 3)	down-lethal
SAMPLE	ERBB3	2065	HU-03096-1	ENSG00000065361	-2.29667	-4.65257	0.689316	-1.90474	ERBB3 (erb-b2 receptor tyrosine kinase 3)	down-lethal
SAMPLE	EREG	2069	HU-14282-1	ENSG00000124882	1.13907	0.945365	1.50227	0.371629		NO_hit
SAMPLE	ESR1	2099	HU-14165-1	ENSG00000091831	-0.386887	0.471093	-1.05184	-0.811638		NO_hit
SAMPLE	ETS1	2113	HU-08480-1	ENSG00000134954	-0.602624	-0.572008	-1.74262	0.27751		NO_hit
SAMPLE	ETV1	2115	HU-07049-1	ENSG00000006468	0.897045	0.004242	-0.159453	-0.714539		NO_hit
SAMPLE	ETV7	51513	HU-07974-1	ENSG00000010030	0.272897	0.240634	-0.438711	1.00028		NO_hit
SAMPLE	EVC2	132884	HU-15268-1	ENSG00000173040	-0.344673	-0.19392	1.22951	2.66976	EVC2 (EvC ciliary complex subunit 2)	UP
SAMPLE	EVI2A	2123	HU-03427-1	ENSG00000126860	-0.066695	0.325021	-0.527421	0.524181		NO_hit
SAMPLE	EVI2B	2124	HU-03481-1	ENSG00000185862	0.009754	-0.073061	-0.28719	0.029451		NO_hit
SAMPLE	EVPLL	645027	HU-23005-1	ENSG00000214860	-0.77731	-0.124255	-0.530728	-0.647219		NO_hit
SAMPLE	EXPH5	23086	HU-09155-1	ENSG00000110723	-0.722562	-0.456154	1.21398	-1.75083	EXPH5 (exophilin 5)	down
SAMPLE	EZH1	2145	HU-05109-1	ENSG00000108799	-0.360596	-0.839645	-0.023512	-1.72487	EZH1 (enhancer of zeste 1 polycomb repressive complex 2 subunit)	down
SAMPLE	EZH2	2146	HU-07348-1	ENSG00000106462	0.518789	-0.110811	0.818828	-0.078849		NO_hit
SAMPLE	F12	2161	HU-01800-1	ENSG00000131187	0.82431	1.19733	-0.217211	0.980702		NO_hit
SAMPLE	F2RL2	2151	HU-01119-1	ENSG00000164220	-0.210066	-0.353071	0.080829	-0.842718		NO_hit
SAMPLE	F5	2153	HU-10095-1	ENSG00000198734	-1.17206	-0.871313	0.41801	-1.72001	F5 (coagulation factor V)	down
SAMPLE	FAM101B	359845	HU-05627-1	ENSG00000183688	-0.019156	-0.4389	0.21188	-0.345091		NO_hit
SAMPLE	FAM102A	399665	HU-06351-1	ENSG00000167106	-3.78862	-0.726483	0.675117	-0.851636		NO_hit
SAMPLE	FAM108C1	58489	HU-03292-1	ENSG00000136379	-0.435714	0.031119	-0.970687	-0.877561		NO_hit
SAMPLE	FAM110B	90362	HU-06631-1	ENSG00000169122	-1.21967	-1.11523	-3.59328	-0.549958		NO_hit
SAMPLE	FAM114A1	92689	HU-01959-1	ENSG00000197712	-1.3233	-0.838547	-0.557829	0.860002		NO_hit
SAMPLE	FAM115C	285966	HU-14754-1	ENSG00000170379	0.706567	0.213953	0.13203	0.64309		NO_hit
SAMPLE	FAM116B	414918	HU-10252-1	ENSG00000205593	-1.30814	-0.831969	-0.138395	2.53516	DENND6B (DENN domain containing 6B)	UP
SAMPLE	FAM117A	81558	HU-13744-1	ENSG00000121104	0.983803	1.50204	-0.025141	0.028484		NO_hit
SAMPLE	FAM117B	150864	HU-08977-1	ENSG00000138439	0.059907	0.140959	1.01967	1.22359		NO_hit
SAMPLE	FAM119B	25895	HU-08924-1	ENSG00000123427	1.63959	0.162188	0.180036	-0.255297		NO_hit
SAMPLE	FAM125B	89853	HU-06178-1	ENSG00000196814	-1.03603	-2.78743	0.103007	-0.874546		NO_hit
SAMPLE	FAM129A	116496	HU-05351-1	ENSG00000135842	-1.54638	-0.549853	-0.749541	-1.27103		NO_hit
SAMPLE	FAM130A2	80034	HU-05885-1	ENSG00000178662	-1.34467	-0.154444	1.63556	2.41591	CSRNP3 (cysteine and serine rich nuclear protein 3)	UP
SAMPLE	FAM131A	131408	HU-08250-1	ENSG00000175182	0.652829	0.126913	0.65909	0.36872		NO_hit
SAMPLE	FAM135A	57579	HU-09200-1	ENSG00000082269	-0.526606	-0.627424	0.058579	-0.785997		NO_hit
SAMPLE	FAM13A1	10144	HU-07638-1	ENSG00000138640	-4.09315	-4.53591	-0.621992	-1.84288	FAM13A (family with sequence similarity 13 member A)	down-lethal
SAMPLE	FAM151B	167555	HU-02341-1	ENSG00000152380	1.82274	0.697998	0.362388	0.885285		NO_hit
SAMPLE	FAM154B	283726	HU-06134-1	ENSG00000188659	1.93234	1.60111	0.617683	2.51538		NO_hit
SAMPLE	FAM155B	27112	HU-04479-1	ENSG00000130054	-0.901831	-1.01421	0.144688	-1.98333	FAM155B (family with sequence similarity 155 member B)	down
SAMPLE	FAM184A	79632	HU-06091-1	ENSG00000111879	0.993288	-0.979203	1.36928	0.829207		NO_hit
SAMPLE	FAM19A2	338811	HU-05248-1	ENSG00000198673	-2.65878	-0.273562	-0.655964	0.239484		NO_hit
SAMPLE	FAM26E	254228	HU-02081-1	ENSG00000178033	-0.305005	-0.007226	1.30908	0.498491		NO_hit
SAMPLE	FAM49A	81553	HU-03679-1	ENSG00000197872	1.35644	1.07258	-0.560878	-0.222255		NO_hit
SAMPLE	FAM59B	150946	HU-13940-1	ENSG00000157833	-2.2077	-3.24291	1.38779	0.028956		NO_hit
SAMPLE	FAM62C	83850	HU-04305-1	ENSG00000158220	-3.13829	-0.412629	-0.08675	-0.780728		NO_hit
SAMPLE	FAM65B	9750	HU-08383-1	ENSG00000111913	-0.26144	-2.39583	-1.27081	-1.53782	FAM65B (family with sequence similarity 65 member B)	down
SAMPLE	FAM81A	145773	HU-01335-1	ENSG00000157470	-0.778478	0.713734	-0.253309	-0.208068		NO_hit
SAMPLE	FAM83B	222584	HU-05023-1	ENSG00000168143	0.899056	0.857444	-0.121422	1.79961		NO_hit
SAMPLE	FAM83F	113828	HU-15273-1	ENSG00000133477	-0.241703	1.10684	-1.14803	0.288531		NO_hit
SAMPLE	FAM83H-AS1	100128338	HNC-02651-1	ENSG00000203499	-2.84311	-8.21903	0.2842	-2.51821	FAM83H-AS1 (FAM83H antisense RNA 1 (head to head))	down-lethal
SAMPLE	FAM86D	692099	HU-11659-1	ENSG00000163612	0.385923	0.489548	0.251927	1.39527		NO_hit
SAMPLE	FANK1	92565	HU-10380-1	ENSG00000203780	-3.5165	-3.9403	-1.25089	-2.23147	FANK1 (fibronectin type III and ankyrin repeat domains 1)	down-lethal
SAMPLE	FAR2	55711	HU-10631-1	ENSG00000064763	0.791044	1.36771	0.683444	0.651201		NO_hit
SAMPLE	FAT2	2196	HU-00935-1	ENSG00000086570	0.822005	0.82942	0.683142	0.692106		NO_hit
SAMPLE	FAT3	120114	HU-03002-1	ENSG00000165323	-0.9485	-0.975044	-0.271453	-0.437664		NO_hit
SAMPLE	FBN1	2200	HU-01575-1	ENSG00000166147	0.556331	0.248685	1.38925	-0.108082		NO_hit
SAMPLE	FBXL22	283807	HU-04159-1	ENSG00000197361	1.09817	0.722805	0.646314	0.170648		NO_hit
SAMPLE	FBXO17	115290	HU-02306-1	ENSG00000161241	0.906214	0.843621	0.371236	0.66718		NO_hit
SAMPLE	FBXO2	26232	HU-06791-1	ENSG00000116661	-0.883807	-0.492977	0.478339	3.67776	FBXO2 (F-box protein 2)	UP
SAMPLE	FBXO32	114907	HU-15583-1	ENSG00000156804	-0.602064	0.801827	-1.24252	-0.793995		NO_hit
SAMPLE	FDXACB1	91893	HU-00640-1	ENSG00000137702	-0.060146	-0.373132	-1.22521	-1.21191		NO_hit
SAMPLE	FGF1	2246	HU-08580-1	ENSG00000113578	-0.131725	-0.913888	1.13748	0.014359		NO_hit
SAMPLE	FGF11	2256	HU-01928-1	ENSG00000161958	0.884866	-0.12504	0.830654	0.092239		NO_hit
SAMPLE	FGF2	2247	HU-00961-1	ENSG00000138685	0.564456	1.45191	-0.021141	1.96219		NO_hit
SAMPLE	FGF5	2250	HU-12409-1	ENSG00000138675	0.789959	1.84336	-0.951849	-0.643428		NO_hit
SAMPLE	FGFBP3	143282	HU-02976-1	ENSG00000174721	-5.55305	-1.53986	-0.118008	-1.31785		NO_hit
SAMPLE	FGFR1	2260	HU-10042-1	ENSG00000077782	-2.61515	-2.15347	0.149803	1.78287		NO_hit
SAMPLE	FGFR2	2263	HU-12563-1	ENSG00000066468	-0.846475	0.666667	0.656057	0.242374		NO_hit
SAMPLE	FILIP1L	11259	HU-08341-1	ENSG00000168386	0.99139	0.912375	0.952252	0.042471		NO_hit
SAMPLE	FKBP10	60681	HU-06518-1	ENSG00000141756	-0.015967	-0.743265	-0.04873	0.501582		NO_hit
SAMPLE	FKBP7	51661	HU-13975-1	ENSG00000079150	0.391625	0.425599	-0.526459	0.025329		NO_hit
SAMPLE	FLG	2312	HU-03086-1	ENSG00000143631	-0.711716	0.169266	1.09875	-0.588456		NO_hit
SAMPLE	FLI1	2313	HU-09196-1	ENSG00000151702	-1.82793	-3.84187	0.18786	-1.59186	FLI1 (Fli-1 proto-oncogene, ETS transcription factor)	down-lethal
SAMPLE	FLNC	2318	HU-13452-1	ENSG00000128591	-0.868855	-0.706643	0.268778	0.279663		NO_hit
SAMPLE	FLRT3	23767	HU-06535-1	ENSG00000125848	0.269224	0.333214	-1.26386	-1.9114	FLRT3 (fibronectin leucine rich transmembrane protein 3)	down
SAMPLE	FMN2	56776	HU-09846-1	ENSG00000155816	-5.46368	-7.74171	0.424574	-0.74987		NO_hit
SAMPLE	FMNL1	752	HU-14930-1	ENSG00000184922	-7.87154	-6.26803	0.761202	-1.48526	FMNL1 (formin like 1)	down-lethal
SAMPLE	FMNL3	91010	HU-07251-1	ENSG00000161791	0.778231	1.06792	1.03098	0.162961		NO_hit
SAMPLE	FN3K	64122	HU-02725-1	ENSG00000167363	-0.702225	0.185878	0.219822	1.40937		NO_hit
SAMPLE	FNDC4	64838	HU-04546-1	ENSG00000115226	-0.465558	-0.289665	-1.01699	0.72373		NO_hit
SAMPLE	FOS	2353	HU-03429-1	ENSG00000170345	-1.98387	-0.9637	-0.408361	-0.94315		NO_hit
SAMPLE	FOSB	2354	HU-03489-1	ENSG00000125740	0.203163	-0.791123	0.642315	-0.366322		NO_hit
SAMPLE	FOXA1	3169	HU-15581-1	ENSG00000129514	-3.03811	-2.94075	2.19181	-0.219694		NO_hit
SAMPLE	FOXA1	3169	HU-15581-1	ENSG00000129514	-0.313654	0.16881	0.881249	0.70306		NO_hit
SAMPLE	FOXN3	1112	HU-12772-1	ENSG00000053254	-0.142714	-2.21998	-2.53752	-1.93702	FOXN3 (forkhead box N3)	down
SAMPLE	FOXRED2	80020	HU-07817-1	ENSG00000100350	-4.72121	-4.49083	0.106667	-1.39635		NO_hit
SAMPLE	FREM2	341640	HU-02198-1	ENSG00000150893	1.60333	1.06985	-0.977557	-0.358997		NO_hit
SAMPLE	FRMD4B	23150	HU-14512-1	ENSG00000114541	0.226471	0.402267	0.856755	0.536185		NO_hit
SAMPLE	FRMD5	84978	HU-12298-1	ENSG00000171877	-0.407165	-1.15326	-0.433979	-1.48634	FRMD5 (FERM domain containing 5)	down
SAMPLE	FRMD6	122786	HU-07517-1	ENSG00000139926	-0.241707	-0.71332	-0.547515	1.39856		NO_hit
SAMPLE	FRMPD1	22844	HU-03024-1	ENSG00000070601	0.596342	0.507269	0.885656	0.047862		NO_hit
SAMPLE	FRMPD2	143162	HU-01363-1	ENSG00000170324	0.175704	-0.822852	-0.732588	0.833715		NO_hit
SAMPLE	FRMPD4	9758	HU-01792-1	ENSG00000169933	-0.570851	0.00259	1.00266	1.3202		NO_hit
SAMPLE	FRRS1	391059	HU-05185-1	ENSG00000156869	-2.50004	-1.31576	2.06831	1.37688		NO_hit
SAMPLE	FRY	10129	HU-07244-1	ENSG00000073910	-1.38356	-0.244001	0.262264	0.783886		NO_hit
SAMPLE	FSIP1	161835	HU-05744-1	ENSG00000150667	0.621671	0.233285	0.011016	-0.320181		NO_hit
SAMPLE	FST	10468	HU-05183-1	ENSG00000134363	0.115072	0.351518	-0.636577	0.769487		NO_hit
SAMPLE	FUT10	84750	HU-06690-1	ENSG00000172728	1.22156	-0.081384	0.851252	2.01055	FUT10 (fucosyltransferase 10)	UP
SAMPLE	FUT4	2526	HU-00367-1	ENSG00000196371	-0.024957	-0.130377	-0.133346	-1.08968		NO_hit
SAMPLE	FYN	2534	HU-06249-1	ENSG00000010810	1.09696	1.23214	0.361784	2.06974	FYN (FYN proto-oncogene, Src family tyrosine kinase)	UP
SAMPLE	FZD10	11211	HU-03252-1	ENSG00000111432	-0.947662	-0.274135	0.748738	-1.07266		NO_hit
SAMPLE	FZD2	2535	HU-13604-1	ENSG00000180340	-1.66302	-0.704195	-0.570345	-1.6884	FZD2 (frizzled class receptor 2)	down
SAMPLE	FZD3	7976	HU-01010-1	ENSG00000104290	-2.66588	-0.746419	0.110941	-0.953296		NO_hit
SAMPLE	FZD5	7855	HU-12569-1	ENSG00000163251	-3.4016	-1.30673	-0.560045	-1.40053	FZD5 (frizzled class receptor 5)	down
SAMPLE	GAB2	9846	HU-07874-1	ENSG00000033327	-0.857161	-0.150123	0.326582	2.32777	GAB2 (GRB2 associated binding protein 2)	UP
SAMPLE	GABARAPL1	23710	HU-10797-1	ENSG00000139112	-0.084287	-0.078919	0.956914	-1.14516		NO_hit
SAMPLE	GABRA2	2555	HU-08053-1	ENSG00000151834	-4.46728	-3.54715	-1.05747	-1.60226	GABRA2 (gamma-aminobutyric acid type A receptor alpha2 subunit)	down
SAMPLE	GAD1	2571	HU-08562-1	ENSG00000128683	-1.18444	0.057452	-1.09715	-0.468632		NO_hit
SAMPLE	GADD45B	4616	HU-13141-1	ENSG00000099860	0.717446	1.51444	-0.578986	0.156663		NO_hit
SAMPLE	GALK1	2584	HU-15635-1	ENSG00000108479	0.259614	0.2414	0.210979	-0.19191		NO_hit
SAMPLE	GALNT12	79695	HU-00209-1	ENSG00000119514	0.067452	0.115423	1.65463	1.64596		NO_hit
SAMPLE	GALNTL2	117248	HU-07594-1	ENSG00000131386	1.2005	1.33865	1.19096	-0.976261		NO_hit
SAMPLE	GARNL4	23108	HU-05519-1	ENSG00000132359	0.289416	0.469552	1.29025	-0.670187		NO_hit
SAMPLE	GATA3	2625	HU-13772-1	ENSG00000107485	0.29159	-0.279679	1.17532	0.932156		NO_hit
SAMPLE	GBP1	2633	HU-10748-1	ENSG00000117228	1.20383	-0.213758	-0.426169	0.605858		NO_hit
SAMPLE	GBP4	115361	HU-01561-1	ENSG00000162654	0.260121	-1.11538	-0.647592	-0.452672		NO_hit
SAMPLE	GBP6	163351	HU-01311-1	ENSG00000183347	0.463576	0.022542	-0.67394	-0.490239		NO_hit
SAMPLE	GCA	25801	HU-00909-1	ENSG00000115271	0.851481	0.221124	-0.302426	-0.181435		NO_hit
SAMPLE	GCNT4	51301	HU-00092-1	ENSG00000176928	-0.808674	-0.035853	-1.07313	-0.576977		NO_hit
SAMPLE	GDA	9615	HU-05971-1	ENSG00000119125	1.18197	1.41332	2.01609	1.63795		NO_hit
SAMPLE	GDPD5	81544	HU-04909-1	ENSG00000158555	-0.601526	-0.473126	-0.542186	-0.250758		NO_hit
SAMPLE	GFPT2	9945	HU-14460-1	ENSG00000131459	-4.62969	-3.60953	0.585282	-1.71634	GFPT2 (glutamine-fructose-6-phosphate transaminase 2)	down-lethal
SAMPLE	GGT6	124975	HU-02690-1	ENSG00000167741	-2.63154	-0.344526	-0.399589	0.437409		NO_hit
SAMPLE	GGTL3	2686	HU-08414-1	ENSG00000131067	-0.076233	-0.204985	-0.354566	0.649121		NO_hit
SAMPLE	GIMAP8	155038	HU-03320-1	ENSG00000171115	0.211189	0.600042	0.243897	-0.32583		NO_hit
SAMPLE	GJA5	2702	HU-02798-1	ENSG00000143140	-1.82043	-1.30742	-0.283394	1.57447		NO_hit
SAMPLE	GLIPR2	152007	HU-04253-1	ENSG00000122694	-1.06234	-2.12074	0.269522	-0.35413		NO_hit
SAMPLE	GLIS2	84662	HU-03021-1	ENSG00000126603	0.790135	0.847472	1.90817	2.03963	GLIS2 (GLIS family zinc finger 2)	UP
SAMPLE	GLIS3	169792	HU-08670-1	ENSG00000107249	0.538163	-0.367417	1.40225	0.600996		NO_hit
SAMPLE	GLS2	27165	HU-07854-1	ENSG00000135423	1.34406	0.325299	1.04791	2.2672	GLS2 (glutaminase 2)	UP
SAMPLE	GMPR	2766	HU-04312-1	ENSG00000137198	-0.155864	0.120915	0.554188	-1.51489	GMPR (guanosine monophosphate reductase)	down
SAMPLE	GNAO1	2775	HU-06762-1	ENSG00000087258	-0.312175	1.02519	-0.294397	-0.713106		NO_hit
SAMPLE	GNAZ	2781	HU-00876-1	ENSG00000128266	0.042318	-0.354168	0.753326	1.43782		NO_hit
SAMPLE	GNB3	2784	HU-07381-1	ENSG00000111664	-3.23784	-2.38686	-0.186447	-0.843089		NO_hit
SAMPLE	GOLGA7B	401647	HU-15115-1	ENSG00000155265	-2.97843	-2.13662	-1.06475	2.01884	GOLGA7B (golgin A7 family member B)	UP
SAMPLE	GOLT1A	127845	HU-01565-1	ENSG00000174567	-0.613934	-0.393973	0.804162	-0.10817		NO_hit
SAMPLE	GPC4	2239	HU-13012-1	ENSG00000076716	-0.495385	-0.1948	0.574577	0.101278		NO_hit
SAMPLE	GPC6	10082	HU-00263-1	ENSG00000183098	-3.0915	-1.04186	0.09668	0.971031		NO_hit
SAMPLE	GPD1L	23171	HU-01358-1	ENSG00000152642	-2.51721	-3.59779	-0.318161	-2.10416	GPD1L (glycerol-3-phosphate dehydrogenase 1-like)	down
SAMPLE	GPM6B	2824	HU-08010-1	ENSG00000046653	-1.45775	-0.937581	0.882651	-0.204855		NO_hit
SAMPLE	GPNMB	10457	HU-01798-1	ENSG00000136235	0.384838	-0.712662	0.677524	2.87132	GPNMB (glycoprotein nmb)	UP
SAMPLE	GPR103	84109	HU-02250-1	ENSG00000186867	-0.155988	-0.538809	0.514514	0.016245		NO_hit
SAMPLE	GPR115	221393	HU-06367-1	ENSG00000153294	1.6411	0.349243	0.652778	0.275168		NO_hit
SAMPLE	GPR116	221395	HU-06823-1	ENSG00000069122	0.051825	1.41611	-0.129084	1.16403		NO_hit
SAMPLE	GPR133	283383	HU-10168-1	ENSG00000111452	0.168706	0.180893	-0.008179	-1.18612		NO_hit
SAMPLE	GPR155	151556	HU-00952-1	ENSG00000163328	0.841172	-0.179767	2.82455	0.959715		NO_hit
SAMPLE	GPR176	11245	HU-15366-1	ENSG00000166073	0.096905	-4.13364	-1.17941	-1.88113	GPR176 (G protein-coupled receptor 176)	down-lethal
SAMPLE	GPR37	2861	HU-13741-1	ENSG00000170775	-1.69428	-1.64	-1.1007	-0.0012		NO_hit
SAMPLE	GPR64	10149	HU-09554-1	ENSG00000173698	0.848381	0.809925	-0.086051	0.37088		NO_hit
SAMPLE	GPR68	8111	HU-02726-1	ENSG00000119714	1.14823	0.862849	2.47273	2.66278	GPR68 (G protein-coupled receptor 68)	UP
SAMPLE	GPSM1	26086	HU-12566-1	ENSG00000160360	7.9e-05	0.76299	-1.56419	-0.717207		NO_hit
SAMPLE	GPX2	2877	HU-04764-1	ENSG00000176153	-2.14257	-2.08555	0.338567	0.023621		NO_hit
SAMPLE	GRAMD1B	57476	HU-02702-1	ENSG00000023171	0.657267	-0.747756	-0.048393	0.64935		NO_hit
SAMPLE	GRAMD2	196996	HU-14976-1	ENSG00000175318	-2.23799	-2.60688	-1.51944	-1.39494		NO_hit
SAMPLE	GRB14	2888	HU-03009-1	ENSG00000115290	-7.9e-05	0.487393	0.941378	3.44433	GRB14 (growth factor receptor bound protein 14)	UP
SAMPLE	GRHL2	79977	HU-03914-1	ENSG00000083307	-1.47422	-1.79169	-0.833693	1.67853		NO_hit
SAMPLE	GRHL3	57822	HU-06440-1	ENSG00000158055	-0.862492	-0.479508	-0.160733	-1.20459		NO_hit
SAMPLE	GRIK2	2898	HU-09506-1	ENSG00000164418	-4.5222	-1.55631	2.30913	-1.14834		NO_hit
SAMPLE	GRIN2D	2906	HU-04400-1	ENSG00000105464	-4.1717	0.2647	0.215731	-0.661247		NO_hit
SAMPLE	GSDMB	55876	HU-09800-1	ENSG00000073605	-1.13518	0.945232	0.158605	0.650554		NO_hit
SAMPLE	GSDMD	79792	HU-03219-1	ENSG00000104518	0.116888	0.114501	-0.526978	0.72513		NO_hit
SAMPLE	GSG1	83445	HU-13527-1	ENSG00000111305	0.389161	0.670838	-0.833785	-0.840573		NO_hit
SAMPLE	GTF2IRD2	84163	HU-11725-1	ENSG00000196275	-0.995338	-2.926	-2.00753	0		NO_hit
SAMPLE	GTF2IRD2B	389524	HU-11638-1	ENSG00000174428	-0.758258	0.474039	1.09524	0.379712		NO_hit
SAMPLE	GUCA1C	9626	HU-09730-1	ENSG00000138472	0.28084	1.42061	-0.537159	-0.244741		NO_hit
SAMPLE	GUCY1A3	2982	HU-06565-1	ENSG00000164116	1.45284	2.24788	-1.34025	-0.82539		NO_hit
SAMPLE	GULP1	51454	HU-08133-1	ENSG00000144366	1.33591	2.1415	0.560852	0.927043		NO_hit
SAMPLE	GYS2	2998	HU-00551-1	ENSG00000111713	-0.006395	-1.00655	0.46188	-0.414172		NO_hit
SAMPLE	H1F0	3005	HU-13587-1	ENSG00000189060	-0.296735	0.940604	-0.164639	-0.41883		NO_hit
SAMPLE	HABP4	22927	HU-09851-1	ENSG00000130956	0.105085	-1.03075	0.817468	1.50664		NO_hit
SAMPLE	HAS3	3038	HU-15674-1	ENSG00000103044	-1.78706	-0.910667	-0.961104	0.993973		NO_hit
SAMPLE	HBP1	26959	HU-13198-1	ENSG00000105856	-1.99884	-1.83437	-0.809374	-0.571867		NO_hit
SAMPLE	HDAC1	3065	HU-02584-1	ENSG00000116478	0.632068	-0.173795	-0.696368	0.281318		NO_hit
SAMPLE	HDAC2	3066	HU-00200-1	ENSG00000196591	-0.160993	2.97264	-0.534269	-1.88101	HDAC2 (histone deacetylase 2)	down
SAMPLE	HDAC3	8841	HU-03558-1	ENSG00000171720	-1.58254	-1.69145	-0.070935	-0.86844		NO_hit
SAMPLE	HDAC4	9759	HU-13698-1	ENSG00000068024	0.036889	-0.865715	0.391028	-1.16677		NO_hit
SAMPLE	HDAC5	10014	HU-12312-1	ENSG00000108840	-0.782657	-0.260749	1.04567	1.00545		NO_hit
SAMPLE	HDAC5	10014	HU-12312-1	ENSG00000108840	-0.257526	-0.765843	0.649968	2.32762	HDAC5 (histone deacetylase 5)	UP
SAMPLE	HDAC6	10013	HU-05485-1	ENSG00000094631	-0.538314	1.10468	0.426328	0.422877		NO_hit
SAMPLE	HDAC7	51564	HU-07878-1	ENSG00000061273	0.145495	1.82573	-1.00032	-1.12632		NO_hit
SAMPLE	HDAC9	9734	HU-09007-1	ENSG00000048052	-1.5379	-2.18161	-0.69911	-0.187817		NO_hit
SAMPLE	HECTD2	143279	HU-06657-1	ENSG00000165338	0.408723	-0.351381	0.331658	1.35115		NO_hit
SAMPLE	HECW2	57520	HU-00359-1	ENSG00000138411	-0.796138	-0.602318	-3.45529	-0.181441		NO_hit
SAMPLE	HEG1	57493	HU-01610-1	ENSG00000173706	3.96045	-0.771487	1.36072	0.556834		NO_hit
SAMPLE	HEPHL1	341208	HU-07786-1	ENSG00000181333	0.890568	0.770331	-0.270263	0.496918		NO_hit
SAMPLE	HERC5	51191	HU-00702-1	ENSG00000138646	-0.879549	0.839913	-0.086607	0.031757		NO_hit
SAMPLE	HERC6	55008	HU-11322-1	ENSG00000138642	1.05097	1.74054	-0.796697	0.664534		NO_hit
SAMPLE	HHIPL2	79802	HU-02084-1	ENSG00000143512	-0.365368	0.095332	-0.664709	-0.450895		NO_hit
SAMPLE	HIST1H2BC	8347	HU-01856-1	ENSG00000180596	0.609307	0.488026	-1.1291	0.400304		NO_hit
SAMPLE	HIST1H2BD	3017	HU-11015-1	ENSG00000158373	-0.215018	-2.11107	0.346089	0.21621		NO_hit
SAMPLE	HIST1H4H	8365	HU-13845-1	ENSG00000158406	1.22423	0.361687	-1.36946	-0.550135		NO_hit
SAMPLE	HIST2H2BE	8349	HU-11781-1	ENSG00000184678	-2.94351	-1.34882	-0.780376	-1.76417	HIST2H2BE (histone cluster 2 H2B family member e)	down
SAMPLE	HIST2H2BF	440689	HU-12905-1	ENSG00000203814	0.156147	-0.15571	0.177184	0.656418		NO_hit
SAMPLE	HIVEP3	59269	HU-04586-1	ENSG00000127124	0.828296	1.50735	-0.398937	-0.535278		NO_hit
SAMPLE	HKDC1	80201	HU-06827-1	ENSG00000156510	-0.366251	-0.236515	0.345739	-0.433527		NO_hit
SAMPLE	HLA-DPA1	3113	HU-11218-1	ENSG00000168384	-5.8418	-6.33819	0.511295	-1.266		NO_hit
SAMPLE	HLA-DRA	3122	HU-22662-1	ENSG00000204287	0.561127	-0.275922	-0.847933	-0.846182		NO_hit
SAMPLE	HLA-F	3134	HU-15292-1	ENSG00000137403	0.721223	0.572144	0.668547	0.081158		NO_hit
SAMPLE	HLX	3142	HU-15065-1	ENSG00000136630	1.36728	0.789882	-0.088026	0.0012		NO_hit
SAMPLE	HMOX1	3162	HU-05124-1	ENSG00000100292	0.322426	1.33747	-0.015921	-0.442978		NO_hit
SAMPLE	HOMER1	9456	HU-09237-1	ENSG00000152413	0.575061	-0.404598	-0.500662	0.985507		NO_hit
SAMPLE	HOOK1	51361	HU-04245-1	ENSG00000134709	0.009365	-0.8894	-0.750332	0.053962		NO_hit
SAMPLE	HOXB2	3212	HU-09220-1	ENSG00000173917	0.24309	1.06774	-1.75562	-0.674327		NO_hit
SAMPLE	HOXB3	3213	HU-00732-1	ENSG00000120093	0.544486	0.797457	2.30797	0.264623		NO_hit
SAMPLE	HOXB9	3219	HU-03067-1	ENSG00000170689	-0.60141	-0.910243	-0.622752	0.051953		NO_hit
SAMPLE	HOXC13	3229	HU-03417-1	ENSG00000123364	1.67659	0.899079	0.674986	0.176249		NO_hit
SAMPLE	HOXC9	3225	HU-03893-1	ENSG00000180806	0.288958	0.3432	1.42926	0.769028		NO_hit
SAMPLE	HPSE	10855	HU-04101-1	ENSG00000173083	-0.4286	-1.25024	-0.23653	-1.40973	HPSE (heparanase)	down
SAMPLE	HRASLS2	54979	HU-04999-1	ENSG00000133328	-1.55653	-2.43408	-1.43992	-0.195748		NO_hit
SAMPLE	HS3ST2	9956	HU-01995-1	ENSG00000122254	-0.943823	-0.98382	1.69013	3.07415	HS3ST2 (heparan sulfate-glucosamine 3-sulfotransferase 2)	UP
SAMPLE	HSD11B1	3290	HU-04353-1	ENSG00000117594	-0.82902	0.079788	0.215959	0.865139		NO_hit
SAMPLE	HSD11B2	3291	HU-01524-1	ENSG00000176387	-0.659916	-0.066638	-1.49821	0.423364		NO_hit
SAMPLE	HSD17B2	3294	HU-05000-1	ENSG00000086696	-0.862176	0.325585	-2.38739	0.061671		NO_hit
SAMPLE	HSD17B6	8630	HU-12278-1	ENSG00000025423	0.008438	0.257739	-0.280179	-0.84068		NO_hit
SAMPLE	HSH2D	84941	HU-07371-1	ENSG00000196684	0.406075	1.06808	0.019797	-0.482824		NO_hit
SAMPLE	HSPA4L	22824	HU-02806-1	ENSG00000164070	0.317634	0.51829	-0.669643	-0.038754		NO_hit
SAMPLE	HSPBAP1	79663	HU-09378-1	ENSG00000169087	-0.403993	-0.61489	0.244519	-0.135432		NO_hit
SAMPLE	HTR1D	3352	HU-15398-1	ENSG00000179546	-1.3609	-1.96826	1.49166	-0.167817		NO_hit
SAMPLE	HTR7	3363	HU-07166-1	ENSG00000148680	-1.99223	-1.33611	-0.848281	-1.16828		NO_hit
SAMPLE	ICAM1	3383	HU-13803-1	ENSG00000090339	0.406313	1.3675	-0.246751	-0.802404		NO_hit
SAMPLE	ICAM5	7087	HU-03174-1	ENSG00000105376	1.14019	0.701074	0.53885	-0.56064		NO_hit
SAMPLE	IFI27	3429	HU-12314-1	ENSG00000165949	-1.41296	-0.505896	-0.888298	-0.887459		NO_hit
SAMPLE	IFI35	3430	HU-00475-1	ENSG00000068079	-0.465459	0.676411	-0.855579	0.445134		NO_hit
SAMPLE	IFI44	10561	HU-04560-1	ENSG00000137965	3.47401	1.87711	0.143712	0.236858		NO_hit
SAMPLE	IFI44L	10964	HU-03025-1	ENSG00000137959	0.238533	2.02777	-0.100358	0.859626		NO_hit
SAMPLE	IFI6	2537	HU-12414-1	ENSG00000126709	0.703189	1.72842	-1.11058	0.804445		NO_hit
SAMPLE	IFIH1	64135	HU-00861-1	ENSG00000115267	-0.20432	0.63442	-0.188366	1.28083		NO_hit
SAMPLE	IFIT1	3434	HU-14315-1	ENSG00000185745	1.59683	1.4012	-0.105278	1.24872		NO_hit
SAMPLE	IFIT3	3437	HU-00268-1	ENSG00000119917	-1.06627	-1.29737	0.436061	0.43412		NO_hit
SAMPLE	IGFBP2	3485	HU-05451-1	ENSG00000115457	0.899669	1.48872	-0.460463	-0.328567		NO_hit
SAMPLE	IGFBP3	3486	HU-13205-1	ENSG00000146674	-1.22225	-3.96305	-0.983628	-2.11538	IGFBP3 (insulin like growth factor binding protein 3)	down-lethal
SAMPLE	IGFBP4	3487	HU-15548-1	ENSG00000141753	1.01447	0.067194	0.473386	-0.527241		NO_hit
SAMPLE	IGSF9	57549	HU-09046-1	ENSG00000085552	-0.241349	0.165277	1.41219	-0.374653		NO_hit
SAMPLE	IKBKE	9641	HU-14329-1	ENSG00000143466	-0.108869	-0.058738	-1.28084	-0.589221		NO_hit
SAMPLE	IL13RA2	3598	HU-13149-1	ENSG00000123496	-1.36742	-0.860166	-0.753712	-1.60433	IL13RA2 (interleukin 13 receptor subunit alpha 2)	down
SAMPLE	IL18BP	10068	HU-13970-1	ENSG00000137496	1.92904	1.53617	0.300914	1.26643		NO_hit
SAMPLE	IL1F9	56300	HU-01853-1	ENSG00000136688	-2.10341	-0.544483	-2.03372	-0.951197		NO_hit
SAMPLE	IL1R1	3554	HU-14317-1	ENSG00000115594	0.323631	-0.476456	0.481971	-0.013139		NO_hit
SAMPLE	IL23A	51561	HU-03805-1	ENSG00000110944	0.060473	-0.288957	1.99378	0.758403		NO_hit
SAMPLE	IL24	11009	HU-07758-1	ENSG00000162892	1.17618	0.808505	-0.211004	0.201796		NO_hit
SAMPLE	IL28RA	163702	HU-06531-1	ENSG00000185436	0.114019	-0.68416	1.41761	1.50394		NO_hit
SAMPLE	IL2RG	3561	HU-04520-1	ENSG00000147168	-0.187481	0.186375	-0.675455	0.6373		NO_hit
SAMPLE	IL31RA	133396	HU-08112-1	ENSG00000164509	0.480261	0.92267	0.789167	0.068625		NO_hit
SAMPLE	IL32	9235	HU-08845-1	ENSG00000008517	-1.29079	-0.367338	-1.00274	0.833704		NO_hit
SAMPLE	IL33	90865	HU-00849-1	ENSG00000137033	1.20976	0.813812	-0.550344	1.32226		NO_hit
SAMPLE	IL34	146433	HU-04878-1	ENSG00000157368	-0.382078	0.104395	-1.04421	0.382157		NO_hit
SAMPLE	IL6	3569	HU-04662-1	ENSG00000136244	-0.940417	0.3572	0.499451	0.238811		NO_hit
SAMPLE	IL7	3574	HU-04684-1	ENSG00000104432	-2.17199	0.544626	0.849423	-0.901591		NO_hit
SAMPLE	IL7R	3575	HU-06656-1	ENSG00000168685	0.815494	0.316835	2.31621	0.516749		NO_hit
SAMPLE	IL8RA	3577	HU-11106-1	ENSG00000163464	0.64354	0.087465	1.46368	1.06346		NO_hit
SAMPLE	INHBA	3624	HU-08157-1	ENSG00000122641	-1.80466	-0.633769	1.1668	0.126031		NO_hit
SAMPLE	INPP4B	8821	HU-09924-1	ENSG00000109452	-0.253269	0.926879	0.457066	-0.340626		NO_hit
SAMPLE	INPP5D	3635	HU-07030-1	ENSG00000168918	0.077974	-0.037539	0.459612	0.256428		NO_hit
SAMPLE	INSC	387755	HU-12252-1	ENSG00000188487	-1.62476	-2.50429	0.94138	1.42216		NO_hit
SAMPLE	INSL4	3641	HU-02761-1	ENSG00000120211	-1.61997	-0.661954	-1.04678	-0.859388		NO_hit
SAMPLE	INTS2	57508	HU-13521-1	ENSG00000108506	-0.27943	1.46779	1.61654	-2.50255	INTS2 (integrator complex subunit 2)	down
SAMPLE	IQCD	115811	HU-03089-1	ENSG00000166578	0.938232	0.85281	0.794163	0.355616		NO_hit
SAMPLE	IQCH-AS1	100506686	HNC-02305-1	ENSG00000259673	-6.44666	-0.163613	0.496754	-0.765808		NO_hit
SAMPLE	IQCK	124152	HU-09029-1	ENSG00000174628	0.253662	0.721021	-0.34738	-0.233692		NO_hit
SAMPLE	IQGAP2	10788	HU-00742-1	ENSG00000145703	1.21352	-0.843919	0.460054	2.64307	IQGAP2 (IQ motif containing GTPase activating protein 2)	UP
SAMPLE	IRAK2	3656	HU-05366-1	ENSG00000134070	0.30494	0.725139	1.34742	0.743895		NO_hit
SAMPLE	IRAK3	11213	HU-05311-1	ENSG00000090376	0.109987	1.11998	-0.818489	-1.29904		NO_hit
SAMPLE	IRF1	3659	HU-00031-1	ENSG00000125347	-0.017805	1.09676	-1.57516	0.922537		NO_hit
SAMPLE	IRF7	3665	HU-12297-1	ENSG00000185507	-0.243868	-0.167607	-0.860374	-0.355846		NO_hit
SAMPLE	IRX3	79191	HU-10838-1	ENSG00000177508	0.682702	1.09613	0.385902	0.892222		NO_hit
SAMPLE	IRX5	10265	HU-03526-1	ENSG00000176842	0.99521	-0.367895	0.314164	0.341879		NO_hit
SAMPLE	ISG15	9636	HU-05521-1	ENSG00000187608	0.430745	-0.786556	-0.101745	0.650912		NO_hit
SAMPLE	ISG20	3669	HU-04835-1	ENSG00000172183	0.837862	0.845089	-0.049149	0.500543		NO_hit
SAMPLE	ISLR	3671	HU-03087-1	ENSG00000129009	-0.766243	-0.219355	-0.376628	-1.8091	ISLR (immunoglobulin superfamily containing leucine rich repeat)	down
SAMPLE	ISYNA1	51477	HU-12290-1	ENSG00000105655	-0.920985	0.310002	0.16888	-0.38592		NO_hit
SAMPLE	ITGA4	3676	HU-09845-1	ENSG00000115232	-2.22089	-0.913574	1.21338	-0.333808		NO_hit
SAMPLE	ITGAM	3684	HU-04881-1	ENSG00000169896	-2.11569	0.708637	1.38593	-0.633687		NO_hit
SAMPLE	ITGBL1	9358	HU-03797-1	ENSG00000198542	-1.03868	-4.61553	-1.46353	-1.40619	ITGBL1 (integrin subunit beta like 1)	down-lethal
SAMPLE	ITPKA	3706	HU-01477-1	ENSG00000137825	-1.57123	-1.32065	-0.458981	-1.14828		NO_hit
SAMPLE	ITPR1	3708	HU-09401-1	ENSG00000150995	0.581557	-0.384065	0.111193	1.37079		NO_hit
SAMPLE	ITPRIP	85450	HU-05876-1	ENSG00000148841	-2.52773	-7.76113	0.232488	-1.92459	ITPRIP (inositol 1,4,5-trisphosphate receptor interacting protein)	down-lethal
SAMPLE	JAG2	3714	HU-15810-1	ENSG00000184916	1.04783	0.371157	-0.48529	1.11048		NO_hit
SAMPLE	JPH1	56704	HU-07880-1	ENSG00000104369	-2.5641	-5.52299	0.046658	-1.32119		NO_hit
SAMPLE	JPH2	57158	HU-06373-1	ENSG00000149596	-0.509679	-0.524709	0.494465	-0.79832		NO_hit
SAMPLE	KAL1	3730	HU-11128-1	ENSG00000011201	0.372201	-1.53011	0.904058	0.901732		NO_hit
SAMPLE	KANK3	256949	HU-14613-1	ENSG00000186994	0.187175	0.468577	-0.149085	-0.367393		NO_hit
SAMPLE	KANK4	163782	HU-13271-1	ENSG00000132854	1.16159	1.31452	0.191259	2.63776	KANK4 (KN motif and ankyrin repeat domains 4)	UP
SAMPLE	KBTBD6	89890	HU-10486-1	ENSG00000165572	-1.47216	-0.285137	1.28882	-0.077958		NO_hit
SAMPLE	KCNAB3	9196	HU-01469-1	ENSG00000170049	-0.494292	-2.59778	-0.35247	-0.919515		NO_hit
SAMPLE	KCNB2	9312	HU-02965-1	ENSG00000182674	0.074059	0.500605	1.27892	-0.172057		NO_hit
SAMPLE	KCND1	3750	HU-13913-1	ENSG00000102057	1.48756	1.66528	1.47618	1.28393		NO_hit
SAMPLE	KCNIP4	80333	HU-06362-1	ENSG00000185774	-0.889483	-0.077565	1.84016	0.728976		NO_hit
SAMPLE	KCNJ2	3759	HU-01966-1	ENSG00000123700	-0.406867	-1.79137	0.850079	1.2949		NO_hit
SAMPLE	KCNMA1	3778	HU-07301-1	ENSG00000156113	-0.356815	-1.72596	-0.77914	0.016031		NO_hit
SAMPLE	KCNQ5	56479	HU-06661-1	ENSG00000185760	-0.078908	0.329939	-2.70935	-0.771351		NO_hit
SAMPLE	KCTD1	284252	HU-10865-1	ENSG00000134504	0.670308	0.459191	-0.855497	-0.449416		NO_hit
SAMPLE	KCTD11	147040	HU-22880-1	ENSG00000213859	-1.47575	-1.09326	-0.318462	-0.426098		NO_hit
SAMPLE	KCTD17	79734	HU-05946-1	ENSG00000100379	0.939256	0.140713	-0.086574	0.627742		NO_hit
SAMPLE	KDELR3	11015	HU-01580-1	ENSG00000100196	1.37939	0.369882	1.62119	0.330186		NO_hit
SAMPLE	KIAA0355	9710	HU-01467-1	ENSG00000166398	-0.075961	0.067853	-1.24522	0.837658		NO_hit
SAMPLE	KIAA0564	23078	HU-05994-1	ENSG00000102763	0.231482	-0.500734	-2.00221	0.463688		NO_hit
SAMPLE	KIAA0980	22981	HU-09666-1	ENSG00000101004	-0.646562	-1.52071	-0.485718	1.14029		NO_hit
SAMPLE	KIAA1199	57214	HU-06876-1	ENSG00000103888	-1.26907	-0.865007	2.38252	0.275805		NO_hit
SAMPLE	KIAA1324	57535	HU-03111-1	ENSG00000116299	-0.92948	0.04758	2.88151	-0.777574		NO_hit
SAMPLE	KIAA1377	57562	HU-04223-1	ENSG00000110318	3.80728	1.64878	0.900394	0.513255		NO_hit
SAMPLE	KIAA1549	57670	HU-14439-1	ENSG00000122778	-0.958663	-1.09465	1.07606	0.139615		NO_hit
SAMPLE	KIAA1755	85449	HU-03093-1	ENSG00000149633	-1.64491	-5.40931	-0.714725	0.118726		NO_hit
SAMPLE	KIAA1881	729359	HU-03873-1	ENSG00000167676	-1.87574	-1.17327	-0.144516	0.737385		NO_hit
SAMPLE	KIAA1919	91749	HU-01926-1	ENSG00000173214	0.792194	1.25365	1.22834	-0.315266		NO_hit
SAMPLE	KIF17	57576	HU-06282-1	ENSG00000117245	-10.2175	-11.995	-0.37595	-1.60741	KIF17 (kinesin family member 17)	down-lethal
SAMPLE	KIF21B	23046	HU-05698-1	ENSG00000116852	-1.12853	-1.72872	0.794319	0.133493		NO_hit
SAMPLE	KIF26B	55083	HU-02528-1	ENSG00000162849	-1.22822	0.513755	-1.415	0.030098		NO_hit
SAMPLE	KIF5A	3798	HU-02475-1	ENSG00000155980	-2.46954	-1.58447	1.01934	-0.529141		NO_hit
SAMPLE	KITLG	4254	HU-08683-1	ENSG00000049130	0.88948	0.339038	0.106161	0.340036		NO_hit
SAMPLE	KLC3	147700	HU-07351-1	ENSG00000104892	-0.307269	-3.69846	-0.049707	-1.6101	KLC3 (kinesin light chain 3)	down-lethal
SAMPLE	KLF15	28999	HU-11925-1	ENSG00000163884	-5.81722	-6.4513	-0.773283	-2.07008	KLF15 (Kruppel like factor 15)	down-lethal
SAMPLE	KLF17	128209	HU-01328-1	ENSG00000171872	-0.683823	-1.02971	-0.160286	0.649339		NO_hit
SAMPLE	KLF4	9314	HU-15180-1	ENSG00000136826	-2.1141	-0.275555	-0.081585	-1.0035		NO_hit
SAMPLE	KLHDC8B	200942	HU-07506-1	ENSG00000185909	0.135037	-0.608171	-2.98867	-0.30774		NO_hit
SAMPLE	KLHL13	90293	HU-05340-1	ENSG00000003096	0.010881	0.103342	0.547475	0.484069		NO_hit
SAMPLE	KLHL24	54800	HU-06613-1	ENSG00000114796	-0.74486	-2.16446	-0.1741	-1.52889	KLHL24 (kelch like family member 24)	down
SAMPLE	KLHL5	51088	HU-11327-1	ENSG00000109790	1.30241	0.008677	0.058415	-0.419661		NO_hit
SAMPLE	KLK6	5653	HU-04325-1	ENSG00000167755	0.505781	-0.482048	-1.05107	-0.191308		NO_hit
SAMPLE	KLK8	11202	HU-14168-1	ENSG00000129455	-3.86818	-2.59641	-0.988679	-2.76457	KLK8 (kallikrein related peptidase 8)	down
SAMPLE	KLRC3	3823	HU-16092-1	ENSG00000205810	1.04476	0.874883	0.489317	-0.753858		NO_hit
SAMPLE	KLRG1	10219	HU-06128-1	ENSG00000139187	1.21466	-1.57453	-0.968986	-1.48214	KLRG1 (killer cell lectin like receptor G1)	down
SAMPLE	KLRK1	3821	HU-12817-1	ENSG00000134545	0.046833	-0.191131	-1.39156	0.570638		NO_hit
SAMPLE	KMO	8564	HU-02666-1	ENSG00000117009	0.976315	0.709892	0.537412	3.04668	KMO (kynurenine 3-monooxygenase)	UP
SAMPLE	KPRP	448834	HU-14196-1	ENSG00000203786	-3.45978	-2.9994	2.10919	-2.33025	KPRP (keratinocyte proline rich protein)	down
SAMPLE	KRT23	25984	HU-06945-1	ENSG00000108244	-0.65383	-1.24081	0.190501	1.11583		NO_hit
SAMPLE	KRT34	3885	HU-03707-1	ENSG00000131737	-0.14885	-0.118774	-1.45924	0.16943		NO_hit
SAMPLE	KRT75	9119	HU-02531-1	ENSG00000170454	1.54436	0.394285	-0.528512	-0.212204		NO_hit
SAMPLE	KRT80	144501	HU-13910-1	ENSG00000167767	0.569018	0.191192	1.57322	1.88759		NO_hit
SAMPLE	KRTAP2-3	730755	HU-22110-1	ENSG00000212724	-9.74273	-11.3465	0.603372	-1.6376		NO_hit
SAMPLE	KRTCAP3	200634	HU-15530-1	ENSG00000157992	0.66947	0.195068	-0.18147	0.382836		NO_hit
SAMPLE	L3MBTL	26013	HU-14447-1	ENSG00000185513	-1.75953	0.112227	2.68585	3.4796	L3MBTL1 (l(3)mbt-like 1 (Drosophila))	UP
SAMPLE	LACTB	114294	HU-09448-1	ENSG00000103642	0.417895	-0.277597	0.426356	1.24581		NO_hit
SAMPLE	LAMA2	3908	HU-07950-1	ENSG00000196569	0.104821	-0.216226	1.20775	2.59298	LAMA2 (laminin subunit alpha 2)	UP
SAMPLE	LAMA4	3910	HU-15201-1	ENSG00000112769	0.661779	-0.990283	0.145585	-0.610734		NO_hit
SAMPLE	LAMB4	22798	HU-06122-1	ENSG00000091128	-0.160118	0.152519	-1.60511	-0.734116		NO_hit
SAMPLE	LAMP3	27074	HU-02524-1	ENSG00000078081	2.02393	1.30638	-0.209562	0.331469		NO_hit
SAMPLE	LARP6	55323	HU-06735-1	ENSG00000166173	-0.706518	-0.244789	2.97868	0.096976		NO_hit
SAMPLE	LBH	81606	HU-22756-1	ENSG00000213626	-0.558789	-1.38913	-0.79078	-0.382451		NO_hit
SAMPLE	LCE1F	353135	HU-14921-1	ENSG00000186226	-1.53457	-3.20591	-0.948713	-2.05877	LCE1E (late cornified envelope 1E)	down
SAMPLE	LCN2	3934	HU-00755-1	ENSG00000148346	0.30114	-0.765874	-0.30475	-1.51899	LCN2 (lipocalin 2)	down
SAMPLE	LDB2	9079	HU-06646-1	ENSG00000169744	0.861394	-0.137355	-0.001427	1.78177		NO_hit
SAMPLE	LEMD1	93273	HU-12215-1	ENSG00000186007	1.00611	0.465054	0.84633	1.53027		NO_hit
SAMPLE	Lfng	16848	MU-00537-1	ENSMUSG00000029570	1.01491	0.541363	0.001297	0.576908		NO_hit
SAMPLE	LGALS9	3965	HU-11629-1	ENSG00000168961	-1.19172	0.015612	1.2807	-0.11803		NO_hit
SAMPLE	LHFP	10186	HU-03032-1	ENSG00000183722	-0.763715	-1.12017	-1.18038	0.08904		NO_hit
SAMPLE	LHPP	64077	HU-00383-1	ENSG00000107902	0.178898	0.0713	-1.44349	0.19808		NO_hit
SAMPLE	LHX2	9355	HU-14918-1	ENSG00000106689	-0.945469	0.192099	1.34703	-0.601954		NO_hit
SAMPLE	LIF	3976	HU-02610-1	ENSG00000128342	0.348155	0.033912	-1.17046	0.02791		NO_hit
SAMPLE	LINC00704	100216001	HNC-02341-1	ENSG00000231298	1.64819	1.94086	1.01693	0.528661		NO_hit
SAMPLE	LINC00987	100499405	HNC-02623-1	ENSG00000237248	0.19928	-0.469414	0.768094	0.462427		NO_hit
SAMPLE	LMCD1	29995	HU-15595-1	ENSG00000071282	-0.566379	-3.80604	0.181963	-0.185762		NO_hit
SAMPLE	LMTK3	114783	HU-15106-1	ENSG00000142235	-0.293956	0.217231	0.032319	0.098832		NO_hit
SAMPLE	LOX	4015	HU-15592-1	ENSG00000113083	-0.668159	0.342832	0.288832	0.98778		NO_hit
noSi	LP	0			1.54862	1.10431	0.111576	-0.315859		Control
noSi	LP	0			0.428588	1.5687	0.002388	-0.312689		Control
noSi	LP	0			0.572896	1.03933	1.24649	-0.300717		Control
noSi	LP	0			0.402971	-0.056466	0.284164	-0.240839		Control
noSi	LP	0			0.546156	0.925606	1.6302	-0.14742		Control
noSi	LP	0			0.8709	0.889562	0.170804	-0.003835		Control
noSi	LP	0			0.471411	0.489033	0.015319	0.045809		Control
noSi	LP	0			1.25996	0.889864	0.537684	0.060419		Control
noSi	LP	0			0.287317	0.999816	1.72243	0.109024		Control
noSi	LP	0			-0.847091	0.735451	0.322768	0.116776		Control
noSi	LP	0			0.833771	0.8761	0.007133	0.129886		Control
noSi	LP	0			1.36942	0.483593	-0.724275	0.144515		Control
noSi	LP	0			1.20657	1.19041	1.43571	0.180377		Control
noSi	LP	0			0.737271	1.00694	0.023506	0.216239		Control
noSi	LP	0			1.43703	1.64629	-0.36954	0.283184		Control
noSi	LP	0			0.064338	0.459602	-0.079763	0.301051		Control
noSi	LP	0			-0.105072	0.098916	-0.300958	0.334458		Control
noSi	LP	0			1.03059	1.37304	0.080464	0.380146		Control
noSi	LP	0			1.17458	1.02938	-0.722233	0.40275		Control
noSi	LP	0			0.991215	1.89111	0.506356	0.412456		Control
noSi	LP	0			1.1027	0.771164	0.840855	0.463743		Control
noSi	LP	0			0.658934	1.16114	-1.03183	0.487197		Control
noSi	LP	0			1.85576	1.44297	0.51668	0.500672		Control
noSi	LP	0			0.214532	0.66536	-0.822818	0.519073		Control
noSi	LP	0			0.553381	0.191422	1.01326	0.526928		Control
noSi	LP	0			1.28708	0.988074	1.79381	0.527375		Control
noSi	LP	0			0.96386	0.618698	-0.055185	0.529886		Control
noSi	LP	0			1.30642	2.48845	-1.56648	0.538412		Control
noSi	LP	0			0.798908	1.62207	-0.253042	0.549249		Control
noSi	LP	0			0.873123	0.209591	-0.0998	0.661673		Control
noSi	LP	0			0.270899	1.24523	1.52666	0.697231		Control
noSi	LP	0			0.600344	1.03359	0.643564	0.708223		Control
noSi	LP	0			1.72923	1.08697	0.559003	0.939837		Control
noSi	LP	0			1.56161	0.872228	-1.0186	1.08364		Control
noSi	LP	0			0.389025	2.61011	0.639426	1.09595		Control
noSi	LP	0			1.1623	1.26012	-0.287389	1.38651		Control
SAMPLE	LPAR1	1902	HU-09783-1	ENSG00000198121	-0.512903	-0.654748	-0.115812	-0.28349		NO_hit
SAMPLE	LPAR3	23566	HU-05517-1	ENSG00000171517	0.493199	0.848404	-0.067319	0.4265		NO_hit
SAMPLE	LPHN1	22859	HU-12339-1	ENSG00000072071	0.505125	0.567143	2.55294	1.02906		NO_hit
SAMPLE	LPIN2	9663	HU-01037-1	ENSG00000101577	-0.573508	-0.398507	-0.382859	-0.350316		NO_hit
SAMPLE	LRAT	9227	HU-06643-1	ENSG00000121207	-0.18353	-0.448234	1.00365	1.25672		NO_hit
SAMPLE	LRFN1	57622	HU-11857-1	ENSG00000128011	-0.157012	-0.546323	0.676076	0.591565		NO_hit
SAMPLE	LRG1	116844	HU-05018-1	ENSG00000171236	-0.15606	-1.56718	0.705003	-0.225946		NO_hit
SAMPLE	LRIG3	121227	HU-04327-1	ENSG00000139263	1.15483	-0.859629	-0.935964	-0.069979		NO_hit
SAMPLE	LRP4	4038	HU-01740-1	ENSG00000134569	0.338807	0.432719	-1.17697	0.64417		NO_hit
SAMPLE	LRRC27	80313	HU-12429-1	ENSG00000148814	-0.135674	0.040625	1.04549	0.215828		NO_hit
SAMPLE	LRRC29	26231	HU-15500-1	ENSG00000125122	-0.383942	1.38892	-1.0733	-1.50233	LRRC29 (leucine rich repeat containing 29)	down
SAMPLE	LRRC4	64101	HU-02544-1	ENSG00000128594	-0.053912	0.478142	-0.221417	-0.903164		NO_hit
SAMPLE	LRRC61	65999	HU-08407-1	ENSG00000127399	0.561608	1.18135	-0.494767	0.164841		NO_hit
SAMPLE	LRRC8B	23507	HU-10535-1	ENSG00000197147	0.426993	0.031363	3.15309	0.409373		NO_hit
SAMPLE	LRRN1	57633	HU-04838-1	ENSG00000175928	-0.98381	-0.296648	0.689093	1.73968		NO_hit
SAMPLE	LRRN2	10446	HU-05772-1	ENSG00000170382	0.800185	1.17921	-0.960958	2.74336	LRRN2 (leucine rich repeat neuronal 2)	UP
SAMPLE	LRRN4	164312	HU-14362-1	ENSG00000125872	1.04433	1.69141	1.54002	0.227782		NO_hit
SAMPLE	LTBP2	4053	HU-15498-1	ENSG00000119681	-0.955074	-1.11956	-0.703141	0.561141		NO_hit
SAMPLE	LTF	4057	HU-03012-1	ENSG00000012223	-2.03319	-1.3702	0.419205	1.59351		NO_hit
SAMPLE	LUM	4060	HU-01510-1	ENSG00000139329	1.45489	0.759526	0.254784	-0.688071		NO_hit
SAMPLE	LY6D	8581	HU-02334-1	ENSG00000167656	-0.336994	-0.296462	1.76331	-0.517678		NO_hit
SAMPLE	LYPD5	284348	HU-05787-1	ENSG00000159871	0.703251	0.159807	0.673995	0.920617		NO_hit
SAMPLE	LYPD6	130574	HU-13260-1	ENSG00000187123	-0.274222	-0.198873	-0.752468	-0.161642		NO_hit
SAMPLE	LYRM7	90624	HU-00135-1	ENSG00000186687	1.01468	1.85129	1.57433	0.973045		NO_hit
SAMPLE	MAGI1	154043	HU-02758-1	ENSG00000153721	0.524818	1.05641	1.41689	-0.501351		NO_hit
SAMPLE	MAMLD1	10046	HU-03587-1	ENSG00000013619	-0.872615	1.87098	-0.012028	1.78355		NO_hit
SAMPLE	MAN1A1	4121	HU-14267-1	ENSG00000111885	0.294263	0.115467	-0.323771	-0.346042		NO_hit
SAMPLE	MAOB	4129	HU-02689-1	ENSG00000069535	0.79174	0.596688	-0.415593	1.40228		NO_hit
SAMPLE	MAP1B	4131	HU-01218-1	ENSG00000131711	-0.654157	-0.610846	0.39689	0.791973		NO_hit
SAMPLE	MAP1LC3A	84557	HU-08837-1	ENSG00000101460	0.472554	0.881601	-0.131689	0.610021		NO_hit
SAMPLE	MAP3K12	7786	HU-07472-1	ENSG00000139625	-0.153257	0.076523	-0.875582	-0.333219		NO_hit
SAMPLE	MAP3K8	1326	HU-05199-1	ENSG00000107968	0.323273	-0.368763	0.908272	0.997744		NO_hit
SAMPLE	MAPK11	5600	HU-09433-1	ENSG00000185386	0.724958	1.75724	1.32756	0.034806		NO_hit
SAMPLE	MAPK8IP2	23542	HU-13505-1	ENSG00000008735	0.799289	0.651529	-0.301054	-0.674304		NO_hit
SAMPLE	MARCH4	57574	HU-00784-1	ENSG00000144583	-1.72082	-1.38168	-1.17953	0.16763		NO_hit
SAMPLE	MARCKSL1	65108	HU-03170-1	ENSG00000175130	-0.171119	-0.674228	-1.79084	-0.967388		NO_hit
SAMPLE	MARCO	8685	HU-04296-1	ENSG00000019169	0.937652	0.212833	-0.118311	-0.356818		NO_hit
SAMPLE	MARVELD2	153562	HU-14593-1	ENSG00000152939	1.22342	0.711321	3.35225	2.7219	MARVELD2 (MARVEL domain containing 2)	UP
SAMPLE	MAT1A	4143	HU-05439-1	ENSG00000151224	-1.40866	-1.31426	-0.067351	0.644752		NO_hit
SAMPLE	MBNL3	55796	HU-06331-1	ENSG00000076770	0.912546	0.411972	2.47032	1.03293		NO_hit
SAMPLE	MCC	4163	HU-14570-1	ENSG00000171444	-0.791536	0.172234	-0.654533	-0.887079		NO_hit
SAMPLE	MCF2	4168	HU-08442-1	ENSG00000101977	0.771337	-1.0261	0.277907	-0.957188		NO_hit
SAMPLE	MCF2L2	23101	HU-03240-1	ENSG00000053524	0.121357	1.0128	0.804191	3.22604	MCF2L2 (MCF.2 cell line derived transforming sequence-like 2)	UP
SAMPLE	MCM9	254394	HU-06666-1	ENSG00000111877	0.162536	0.898823	0.163235	0.385853		NO_hit
SAMPLE	MCOLN2	255231	HU-12197-1	ENSG00000153898	-0.121257	-1.33367	-0.145261	-0.018863		NO_hit
SAMPLE	MCOLN3	55283	HU-06313-1	ENSG00000055732	-4.08362	-3.15381	-0.221991	-0.952808		NO_hit
SAMPLE	MCTP2	55784	HU-07456-1	ENSG00000140563	1.16502	1.71986	2.1641	0.406192		NO_hit
SAMPLE	MDK	4192	HU-15137-1	ENSG00000110492	-0.816899	-0.167224	-0.098472	0.428712		NO_hit
SAMPLE	MDN1	23195	HU-00986-1	ENSG00000112159	-1.53955	-1.51543	-1.4922	-0.63777		NO_hit
SAMPLE	MDP1	145553	HU-22988-1	ENSG00000213920	-0.991173	-1.19071	-2.12513	-1.18579		NO_hit
SAMPLE	ME3	10873	HU-07138-1	ENSG00000151376	-0.794738	0.362212	1.07286	0.701935		NO_hit
SAMPLE	MEFV	4210	HU-15144-1	ENSG00000103313	-2.33621	-1.10763	-1.15486	-1.43804	MEFV (MEFV, pyrin innate immunity regulator)	down
SAMPLE	MEIS3P2	56917	HU-14742-1	ENSG00000105419	0.756717	1.14466	-0.137161	0.433844		NO_hit
SAMPLE	MEST	4232	HU-08699-1	ENSG00000106484	0.602361	0.069452	-0.001297	-0.918152		NO_hit
SAMPLE	METTL7A	25840	HU-15341-1	ENSG00000185432	-4.98988	-4.35968	-1.3245	-2.65704	METTL7A (methyltransferase like 7A)	down-lethal
SAMPLE	METTL8	79828	HU-12090-1	ENSG00000123600	-2.60011	-0.936703	-0.895585	-0.967023		NO_hit
SAMPLE	MGAM	8972	HU-05158-1	ENSG00000179087	-1.7739	-0.720548	0.090621	0.073388		NO_hit
SAMPLE	MGLL	11343	HU-04069-1	ENSG00000074416	-0.091724	-0.2008	-0.906566	0.295701		NO_hit
SAMPLE	MGP	4256	HU-04591-1	ENSG00000111341	-0.103205	-0.508536	1.39475	11.8358	MGP (matrix Gla protein)	UP
SAMPLE	MICAL1	64780	HU-06314-1	ENSG00000135596	0.614804	-0.375028	2.68173	6.28872	MICAL1 (microtubule associated monooxygenase, calponin and LIM domain containing 1)	UP
SAMPLE	MID2	11043	HU-07611-1	ENSG00000080561	-0.192462	0.510834	-0.271432	-0.893369		NO_hit
SAMPLE	MIPEP	4285	HU-04781-1	ENSG00000027001	-0.736914	-0.74481	0.486148	-0.402687		NO_hit
SAMPLE	MIR17HG	407975	HNC-02560-1	ENSG00000215417	-11.8585	-8.37516	-0.078988	-1.73018	LOC100287015 (uncharacterized LOC100287015)	down-lethal
SAMPLE	MIR503HG	84848	HNC-02740-1	ENSG00000223749	3.25086	4.98101	-1.90914	-0.796113		NO_hit
SAMPLE	MLL2	8085	HU-07696-1	ENSG00000167548	0.975462	-0.685678	0.471031	-0.507965		NO_hit
SAMPLE	MMP1	4312	HU-00568-1	ENSG00000196611	-2.74769	-4.18955	0.178051	-1.96388	MMP1 (matrix metallopeptidase 1)	down-lethal
SAMPLE	MMP10	4319	HU-10659-1	ENSG00000166670	-0.143891	-1.53115	0.216875	1.20983		NO_hit
SAMPLE	MMP13	4322	HU-06715-1	ENSG00000137745	0.057697	-0.336679	-1.17928	0.228225		NO_hit
SAMPLE	MMP16	4325	HU-07034-1	ENSG00000156103	-0.596012	-1.00267	0.122725	-0.520412		NO_hit
SAMPLE	MMP17	4326	HU-15000-1	ENSG00000198598	-0.419169	-0.848398	-0.270503	0.551047		NO_hit
SAMPLE	MMP19	4327	HU-06505-1	ENSG00000123342	0.058702	-0.07544	0.438076	0.92353		NO_hit
SAMPLE	MMP20	9313	HU-00164-1	ENSG00000137674	-2.62361	-0.182545	0.7341	-0.573343		NO_hit
SAMPLE	MMP24	10893	HU-00718-1	ENSG00000125966	0.300149	0.289997	-0.360562	-0.492517		NO_hit
SAMPLE	MMP25	64386	HU-14024-1	ENSG00000008516	0.533108	-0.622611	-0.063948	-0.578196		NO_hit
SAMPLE	MMP7	4316	HU-02802-1	ENSG00000137673	0.484089	-0.674491	-2.1889	-0.311785		NO_hit
SAMPLE	MMP9	4318	HU-01053-1	ENSG00000100985	0.88777	1.1231	0.801888	0.677635		NO_hit
SAMPLE	MMRN2	79812	HU-03104-1	ENSG00000173269	-0.033079	-0.542125	0.251224	0.457111		NO_hit
SAMPLE	MN1	4330	HU-12199-1	ENSG00000169184	0.372401	1.29558	1.01574	1.02628		NO_hit
SAMPLE	MPP4	58538	HU-09306-1	ENSG00000082126	0.422867	0.550751	-0.235511	0.077622		NO_hit
SAMPLE	MPP7	143098	HU-12422-1	ENSG00000150054	1.02691	1.0414	0.212615	-0.364276		NO_hit
SAMPLE	MPZL2	10205	HU-02297-1	ENSG00000149573	-0.326904	-0.069509	0.833209	0.832698		NO_hit
SAMPLE	MRC2	9902	HU-00335-1	ENSG00000011028	0.682775	0.691632	0.587446	2.26667	MRC2 (mannose receptor C type 2)	UP
SAMPLE	MRGPRX4	117196	HU-10954-1	ENSG00000179817	0.22514	0.794489	0.384663	0.302135		NO_hit
SAMPLE	MST1	4485	HU-10582-1	ENSG00000173531	0.008378	0.53493	1.3826	-1.17643		NO_hit
SAMPLE	MTHFD2L	441024	HU-09971-1	ENSG00000163738	0.557769	-0.151596	-2.82227	-0.849142		NO_hit
SAMPLE	MTHFR	4524	HU-02831-1	ENSG00000177000	0.42735	-0.470964	1.11079	0.334573		NO_hit
SAMPLE	MTMR11	10903	HU-14110-1	ENSG00000014914	1.20503	1.61643	-0.384878	1.06582		NO_hit
SAMPLE	MUC20	200958	HU-12031-1	ENSG00000176945	-0.550951	0.599542	-0.744255	-0.472311		NO_hit
SAMPLE	MX1	4599	HU-02587-1	ENSG00000157601	-0.238314	-0.461124	-0.587809	0.104583		NO_hit
SAMPLE	MYBL1	4603	HU-05120-1	ENSG00000185697	0.687947	-0.430499	-0.57441	-0.440084		NO_hit
SAMPLE	MYC	4609	HU-02105-1	ENSG00000136997	-2.69514	-1.39649	1.83794	2.23734	MYC (v-myc avian myelocytomatosis viral oncogene homolog)	UP
SAMPLE	MYCBP2	23077	HU-09219-1	ENSG00000005810	0.57578	0.107105	1.52362	1.55815		NO_hit
SAMPLE	MYCBPAP	84073	HU-00860-1	ENSG00000136449	-0.166494	-0.46972	-0.354369	-0.510413		NO_hit
SAMPLE	MYEF2	50804	HU-09030-1	ENSG00000104177	0.260434	-1.68959	-0.790951	-0.72345		NO_hit
SAMPLE	MYEOV	26579	HU-13841-1	ENSG00000172927	0.257494	0.291964	1.63064	1.14471		NO_hit
SAMPLE	MYH11	4629	HU-13330-1	ENSG00000133392	-2.15746	-0.541464	-0.362974	0.475862		NO_hit
SAMPLE	MYL9	10398	HU-07374-1	ENSG00000101335	0.998519	1.30418	0.309377	-0.660161		NO_hit
SAMPLE	MYLIP	29116	HU-13469-1	ENSG00000007944	-2.05785	-0.55256	-0.534889	-1.40389	MYLIP (myosin regulatory light chain interacting protein)	down
SAMPLE	MYLK	4638	HU-15880-1	ENSG00000065534	1.38494	1.27755	-0.580197	-0.469393		NO_hit
SAMPLE	MYO3B	140469	HU-06648-1	ENSG00000071909	-0.370137	0.548916	0.966435	0.828197		NO_hit
SAMPLE	MYOM3	127294	HU-09229-1	ENSG00000142661	-0.618641	-0.482726	-0.992802	-2.10588	MYOM3 (myomesin 3)	down
SAMPLE	MYOT	9499	HU-01664-1	ENSG00000120729	1.01809	0.437195	-1.91717	-1.31291		NO_hit
SAMPLE	MYPN	84665	HU-07326-1	ENSG00000138347	-1.82728	-1.01883	-0.415439	-0.889963		NO_hit
SAMPLE	NAALAD2	10003	HU-03779-1	ENSG00000077616	0.27244	-1.37322	0.24836	0.467516		NO_hit
SAMPLE	NAALADL2	254827	HU-04127-1	ENSG00000177694	-0.673665	0.425889	6.34747	9.90967	NAALADL2 (N-acetylated alpha-linked acidic dipeptidase like 2)	UP
SAMPLE	NAV3	89795	HU-07265-1	ENSG00000067798	-0.431621	0.139858	-1.34435	-1.45418	NAV3 (neuron navigator 3)	down
SAMPLE	NCCRP1	342897	HU-13751-1	ENSG00000188505	-0.838642	-0.213519	-0.524768	-0.878253		NO_hit
SAMPLE	NCF2	4688	HU-02825-1	ENSG00000116701	-3.80521	-3.22684	-0.125441	-1.76919	NCF2 (neutrophil cytosolic factor 2)	down
SAMPLE	NCKAP5	344148	HU-22156-1	ENSG00000176771	1.09138	0.562616	0.780045	1.10075		NO_hit
SAMPLE	NDRG2	57447	HU-06624-1	ENSG00000165795	-1.33173	-1.39705	0.93877	-0.937922		NO_hit
SAMPLE	NDRG4	65009	HU-13977-1	ENSG00000103034	1.17549	1.87248	1.29835	1.27308		NO_hit
SAMPLE	NEDD9	4739	HU-08938-1	ENSG00000111859	0.919649	0.607308	-1.74143	0.09475		NO_hit
SAMPLE	NEK11	79858	HU-07363-1	ENSG00000114670	-0.288283	-1.45256	1.22977	1.26153		NO_hit
SAMPLE	NEU3	10825	HU-03073-1	ENSG00000162139	0.424537	0.123056	-0.949487	-0.368171		NO_hit
SAMPLE	NFATC1	4772	HU-14142-1	ENSG00000131196	-0.205537	-1.33388	-1.25222	-0.716548		NO_hit
SAMPLE	NFATC2	4773	HU-15708-1	ENSG00000101096	-0.795183	-0.774516	-0.673668	-1.17137		NO_hit
SAMPLE	NFATC4	4776	HU-08809-1	ENSG00000100968	-1.57457	-0.207609	0.710962	-0.744607		NO_hit
SAMPLE	NFE2L3	9603	HU-10907-1	ENSG00000050344	0.041497	0.555348	0.520058	0.027856		NO_hit
SAMPLE	NFIA	4774	HU-06209-1	ENSG00000162599	0.31275	1.75724	-0.598769	-0.308001		NO_hit
SAMPLE	NFKBIE	4794	HU-04369-1	ENSG00000146232	-0.41719	-1.02668	-0.00461	0.04072		NO_hit
SAMPLE	NFKBIZ	64332	HU-06056-1	ENSG00000144802	-0.391525	-0.026777	1.09063	1.635		NO_hit
SAMPLE	NGEF	25791	HU-12175-1	ENSG00000066248	-5.35948	0.125747	-0.129769	-1.38696		NO_hit
SAMPLE	NHSL1	57224	HU-08854-1	ENSG00000135540	1.28918	2.3439	-1.71826	-0.838391		NO_hit
SAMPLE	NID1	4811	HU-06286-1	ENSG00000116962	-0.578991	0.128687	0.577586	-0.660532		NO_hit
SAMPLE	NID2	22795	HU-08378-1	ENSG00000087303	-4.90525	0	-0.214474	-0.373262		NO_hit
SAMPLE	NKX3-1	4824	HU-08929-1	ENSG00000167034	-1.02505	1.26519	0.407838	1.07964		NO_hit
SAMPLE	NLGN2	57555	HU-13877-1	ENSG00000169992	-0.407521	-0.299957	-1.57705	-0.83006		NO_hit
SAMPLE	NLGN4X	57502	HU-08188-1	ENSG00000146938	1.11169	1.20896	0.04169	1.07242		NO_hit
SAMPLE	NLRC5	84166	HU-07571-1	ENSG00000140853	-1.08932	-1.4127	-0.198611	0.319963		NO_hit
SAMPLE	NLRP10	338322	HU-03456-1	ENSG00000182261	0.478921	0.061305	1.73498	0.370636		NO_hit
SAMPLE	NLRP3	114548	HU-07112-1	ENSG00000162711	-0.686227	-0.614182	0.638674	1.6619		NO_hit
SAMPLE	NMNAT2	23057	HU-05890-1	ENSG00000157064	0.819627	0.801123	-2.22517	0.799732		NO_hit
SAMPLE	NMU	10874	HU-00222-1	ENSG00000109255	0.621528	0.381098	0.341766	0.556851		NO_hit
SAMPLE	NNAT	4826	HU-08598-1	ENSG00000053438	-0.165608	0.933835	0.494476	-0.154849		NO_hit
SAMPLE	Not Specified: HNC-00148-1		HNC-00148-1	ENST00000446372+ENST00000415590	-3.54614	-4.64063	-1.29758	-1.53835		NO_hit
SAMPLE	Not Specified: HNC-00295-1		HNC-00295-1		-1.30509	-2.3752	-0.244779	-2.04444		NO_hit
SAMPLE	Not Specified: HNC-00447-1		HNC-00447-1	ENST00000414590	-7.9641	-7.82728	-1.19336	-2.62606		NO_hit
SAMPLE	Not Specified: HNC-01365-1		HNC-01365-1	ENST00000506121	-9.24428	-9.86055	0.111003	-1.77908		NO_hit
SAMPLE	Not Specified: HNC-02520-1		HNC-02520-1		-5.98376	-4.87361	-0.900508	-2.73908		NO_hit
SAMPLE	Not Specified: HNC-02535-1		HNC-02535-1	ENSG00000229966	1.8453	0.675291	-1.20909	-0.507526		NO_hit
SAMPLE	Not Specified: HNC-02595-1		HNC-02595-1		-0.10846	0.079662	-0.074188	-0.622372		NO_hit
SAMPLE	Not Specified: HU-12419-1		HU-12419-1	ENSG00000038102	0.931838	0.764775	-0.526292	0.508983		NO_hit
SAMPLE	Not Specified: HU-12667-1		HU-12667-1	ENSG00000163074	-0.091391	1.75111	1.22904	0.088714		NO_hit
SAMPLE	Not Specified: HU-13589-1		HU-13589-1	ENSG00000171567	-2.1921	-1.47857	-0.41147	-1.45485		NO_hit
SAMPLE	Not Specified: HU-14798-1		HU-14798-1	ENSG00000111980	-0.383627	0.138078	-0.635294	0.555147		NO_hit
SAMPLE	Not Specified: HU-22549-1		HU-22549-1	ENSG00000227768	0.786779	0.73106	0.885566	0.094459		NO_hit
SAMPLE	Not Specified: HU-23142-1		HU-23142-1	ENSG00000230744	-0.377547	0.817614	0.637922	1.55646		NO_hit
SAMPLE	NOTCH3	4854	HU-05511-1	ENSG00000074181	-0.008378	-0.498987	2.21368	2.25374	NOTCH3 (notch 3)	UP
SAMPLE	NOTCH4	4855	HU-14842-1	ENSG00000112049	0.835446	0.513191	0.960288	1.11789		NO_hit
SAMPLE	NOV	4856	HU-05144-1	ENSG00000136999	0.865424	0.342639	5.89107	3.59515	NOV (nephroblastoma overexpressed)	UP
SAMPLE	NOXA1	10811	HU-04123-1	ENSG00000188747	1.01013	0.625045	-0.070446	-0.607086		NO_hit
SAMPLE	NOXO1	124056	HU-15270-1	ENSG00000196408	1.5821	1.01985	0.504074	-0.189553		NO_hit
SAMPLE	NPAL1	152519	HU-00111-1	ENSG00000163293	0.261027	1.53092	-0.316381	-0.600447		NO_hit
SAMPLE	NPAS2	4862	HU-07967-1	ENSG00000170485	-0.189053	-0.130084	-0.119917	-1.13807		NO_hit
SAMPLE	NR1D1	9572	HU-14341-1	ENSG00000126368	0.168715	-0.725327	-1.21375	-0.225845		NO_hit
SAMPLE	NR1D2	9975	HU-04844-1	ENSG00000174738	0.169398	0.341709	1.73842	0.0188		NO_hit
SAMPLE	NR1I3	9970	HU-13906-1	ENSG00000143257	-0.088121	0.070115	1.22804	-0.058871		NO_hit
SAMPLE	NR2F1-AS1	441094	HNC-02511-1	ENSG00000237187	-6.52219	-11.1101	-2.19673	-2.62704		NO_hit
SAMPLE	NR4A1	3164	HU-15723-1	ENSG00000123358	0.186346	-0.30094	-0.76812	0.388623		NO_hit
SAMPLE	NRCAM	4897	HU-05240-1	ENSG00000091129	-1.75578	-1.03616	-0.47234	-1.57887	NRCAM (neuronal cell adhesion molecule)	down
SAMPLE	NRG1	3084	HU-09510-1	ENSG00000157168	-0.921227	-0.759294	0.870064	-0.282454		NO_hit
SAMPLE	NRG4	145957	HU-07546-1	ENSG00000169752	-0.845967	-1.87185	0.323638	-1.17542		NO_hit
SAMPLE	NRP2	8828	HU-05880-1	ENSG00000118257	0.782353	0.078608	0.428613	1.61051		NO_hit
SAMPLE	NRSN2	80023	HU-15468-1	ENSG00000125841	-0.635938	-1.56189	-0.318729	-0.794161		NO_hit
SAMPLE	NRXN3	9369	HU-07409-1	ENSG00000021645	-1.05048	-0.523838	-1.85232	0.03014		NO_hit
SAMPLE	NSBP1	79366	HU-08325-1	ENSG00000198157	0.080339	0.348818	-0.735375	0.259498		NO_hit
SAMPLE	NTRK1	4914	HU-08166-1	ENSG00000198400	-0.238845	-0.032897	-0.12655	0.359865		NO_hit
SAMPLE	NUAK1	9891	HU-10007-1	ENSG00000074590	0.006537	-0.549437	0.3911	-0.007858		NO_hit
SAMPLE	NUDT8	254552	HU-02148-1	ENSG00000167799	-1.64187	0.109386	-0.797968	-0.330403		NO_hit
SAMPLE	NUP62CL	54830	HU-06260-1	ENSG00000198088	-1.70676	0.19572	1.44992	-1.00058		NO_hit
SAMPLE	NXF3	56000	HU-01478-1	ENSG00000147206	-5.18838	-4.66396	-1.39361	-1.47584	NXF3 (nuclear RNA export factor 3)	down-lethal
SAMPLE	NYNRIN	57523	HU-23070-1	ENSG00000205978	-3.33192	-2.53013	-0.772747	-1.52231	NYNRIN (NYN domain and retroviral integrase containing)	down
SAMPLE	OAS1	4938	HU-15858-1	ENSG00000089127	-0.676044	0.133936	-0.377441	-1.114		NO_hit
SAMPLE	OAS2	4939	HU-13182-1	ENSG00000111335	-1.40607	-0.371072	-0.791106	-0.492924		NO_hit
SAMPLE	OASL	8638	HU-07672-1	ENSG00000135114	0.480296	-0.616895	0.675361	0.250807		NO_hit
SAMPLE	OBSL1	23363	HU-09986-1	ENSG00000124006	1.03121	0.290819	-1.45367	-0.371729		NO_hit
SAMPLE	OCEL1	79629	HU-01433-1	ENSG00000099330	-2.71737	-1.02704	-0.733356	-0.095291		NO_hit
SAMPLE	OLR1	4973	HU-04431-1	ENSG00000173391	0.786116	0.886368	2.04004	5.54635	OLR1 (oxidized low density lipoprotein receptor 1)	UP
SAMPLE	OMD	4958	HU-05372-1	ENSG00000127083	0.608545	1.42814	-0.408788	-0.203789		NO_hit
SAMPLE	OPHN1	4983	HU-15075-1	ENSG00000079482	-0.01636	-0.322592	1.67318	-0.553834		NO_hit
SAMPLE	OR7E91P	79315	HU-11836-1	ENSG00000205847	-1.71149	-1.08795	-0.202584	-1.00589		NO_hit
SAMPLE	ORAI2	80228	HU-06025-1	ENSG00000160991	-0.281458	0.613465	-0.143237	0.337955		NO_hit
SAMPLE	ORC5L	5001	HU-14477-1	ENSG00000164815	-0.02362	-1.32333	0.45516	-0.602348		NO_hit
SAMPLE	OSBP2	23762	HU-12004-1	ENSG00000184792	-1.6755	-0.973333	0.353041	-0.826922		NO_hit
SAMPLE	OSBPL6	114880	HU-06428-1	ENSG00000079156	-0.224863	0.146889	-1.20878	0.702588		NO_hit
SAMPLE	OSGEPL1	64172	HU-05508-1	ENSG00000128694	0.539055	0.535274	0.436759	0.808601		NO_hit
SAMPLE	OSGIN1	29948	HU-06409-1	ENSG00000140961	-0.523691	0.520796	0.288296	-1.31891		NO_hit
SAMPLE	OSR1	130497	HU-15387-1	ENSG00000143867	-0.528448	-1.16352	-1.00605	-1.13753		NO_hit
SAMPLE	OTUB2	78990	HU-05450-1	ENSG00000089723	-0.457781	0.880889	-0.716606	-0.686682		NO_hit
SAMPLE	OVGP1	5016	HU-03746-1	ENSG00000085465	0.622992	1.35004	1.69317	-0.838924		NO_hit
SAMPLE	OVOL1	5017	HU-13095-1	ENSG00000172818	0.574606	1.07456	0.101873	-0.323141		NO_hit
SAMPLE	P2RX4	5025	HU-06824-1	ENSG00000135124	-1.28783	0.006499	-0.021094	-1.52971	P2RX4 (purinergic receptor P2X 4)	down
SAMPLE	P2RY1	5028	HU-03381-1	ENSG00000169860	-0.134631	-0.651932	-0.241938	-0.175867		NO_hit
SAMPLE	P2RY5	10161	HU-03933-1	ENSG00000139679	0.198091	0.005986	-0.124014	-0.899852		NO_hit
SAMPLE	P2RY6	5031	HU-06187-1	ENSG00000171631	0.235705	1.24183	3.92955	0.33438		NO_hit
SAMPLE	PADI1	29943	HU-01625-1	ENSG00000142623	-1.83327	0.008809	-0.521012	-0.937114		NO_hit
SAMPLE	PADI2	11240	HU-13133-1	ENSG00000117115	0.204458	-0.016866	0.68915	-0.664182		NO_hit
SAMPLE	PADI3	51702	HU-01271-1	ENSG00000142619	0.337462	-0.061685	-0.238136	-0.755101		NO_hit
SAMPLE	PADI4	23569	HU-08259-1	ENSG00000159339	0.346236	0.139567	0.867049	1.20515		NO_hit
SAMPLE	PAG1	55824	HU-02439-1	ENSG00000076641	-2.21688	-1.79848	-0.537636	-1.12668		NO_hit
SAMPLE	PAK6	56924	HU-12926-1	ENSG00000137843	1.63099	2.45422	1.04965	0.292342		NO_hit
SAMPLE	PALMD	54873	HU-02805-1	ENSG00000099260	1.11843	0.884834	-0.431393	0.852472		NO_hit
SAMPLE	PAOX	196743	HU-12287-1	ENSG00000148832	0.837374	-0.213288	2.81851	1.51439		NO_hit
SAMPLE	PAPLN	89932	HU-07960-1	ENSG00000100767	-0.297478	-0.60536	0.041644	2.88348	PAPLN (papilin, proteoglycan like sulfated glycoprotein)	UP
SAMPLE	PAPPA2	60676	HU-01530-1	ENSG00000116183	-0.72753	-1.07051	1.4	0.980358		NO_hit
SAMPLE	PAPSS2	9060	HU-07966-1	ENSG00000198682	0.470326	-0.015264	-0.269858	-0.466315		NO_hit
SAMPLE	PAQR5	54852	HU-11903-1	ENSG00000137819	-0.414919	-0.119523	3.17837	-0.709924		NO_hit
SAMPLE	PARD3B	117583	HU-09090-1	ENSG00000116117	-0.108701	0.384291	-2.30751	0.255357		NO_hit
SAMPLE	PARP10	84875	HU-12420-1	ENSG00000178685	0.830202	0.407415	1.60862	0.739444		NO_hit
SAMPLE	PARP14	54625	HU-13245-1	ENSG00000173193	0.457489	-0.507091	0.641605	-0.109451		NO_hit
SAMPLE	PARP9	83666	HU-14322-1	ENSG00000138496	-0.487101	0.478673	0.329067	-0.549081		NO_hit
SAMPLE	PAX8	7849	HU-06162-1	ENSG00000125618	-2.82518	-0.464862	0.631506	-0.698832		NO_hit
SAMPLE	PBX1	5087	HU-06133-1	ENSG00000185630	-0.1126	0.147196	-0.334355	0.816433		NO_hit
SAMPLE	PCBP3	54039	HU-15916-1	ENSG00000183570	-0.081888	-0.15574	0.498505	1.03009		NO_hit
SAMPLE	PCDH12	51294	HU-03334-1	ENSG00000113555	0.511873	-0.579896	0.849546	-0.310865		NO_hit
SAMPLE	PCDH9	5101	HU-14085-1	ENSG00000184226	0.284411	0.692584	0.491997	0.23219		NO_hit
SAMPLE	PCDHAC1	56142	HU-11399-1	ENSG00000081842	-2.10628	-1.42252	0.335804	0.769966		NO_hit
SAMPLE	PCDHAC1	56142	HU-11399-1	ENSG00000081842	-0.478667	-0.059812	1.41336	1.03669		NO_hit
SAMPLE	PCDHAC1	56142	HU-11399-1	ENSG00000081842	1.57008	-0.027786	-0.108475	1.23517		NO_hit
SAMPLE	PCDHB10	56126	HU-11264-1	ENSG00000120324	1.36488	0.737457	-0.159029	-1.54054	PCDHB10 (protocadherin beta 10)	down
SAMPLE	PCDHB11	56125	HU-12720-1	ENSG00000197479	0.895245	1.59025	0.060873	0.118163		NO_hit
SAMPLE	PCDHB14	56122	HU-04142-1	ENSG00000120327	0.849537	0.875863	1.86929	-0.099182		NO_hit
SAMPLE	PCDHB16	57717	HU-04921-1	ENSG00000196963	-1.063	-1.32864	0.755142	-0.577414		NO_hit
SAMPLE	PCDHB7	56129	HU-00882-1	ENSG00000113212	-2.91577	-1.17118	-0.680988	-1.16743		NO_hit
SAMPLE	PCDHGC5	56097	HU-22397-1	ENSG00000240764	-0.77415	-0.283515	-0.554938	-0.40919		NO_hit
SAMPLE	PCLO	27445	HU-00737-1	ENSG00000186472	0.866158	0.52109	-0.548268	0.691599		NO_hit
SAMPLE	PCOLCE	5118	HU-03792-1	ENSG00000106333	-0.063654	1.79879	-0.300124	1.28622		NO_hit
SAMPLE	PCSK1	5122	HU-03366-1	ENSG00000175426	0.244314	-0.053339	-2.64821	-0.644581		NO_hit
SAMPLE	PCSK5	5125	HU-03246-1	ENSG00000099139	0.776944	0.181575	0.728923	0.203242		NO_hit
SAMPLE	PCTK3	5129	HU-07455-1	ENSG00000117266	-0.876377	-0.429429	-1.29776	0.023732		NO_hit
SAMPLE	PDCD1LG2	80380	HU-01782-1	ENSG00000197646	-1.53275	-0.028453	-0.586101	-1.72709	PDCD1LG2 (programmed cell death 1 ligand 2)	down
SAMPLE	PDE1C	5137	HU-05892-1	ENSG00000154678	-0.487766	-0.889802	-0.933313	1.04337		NO_hit
SAMPLE	PDE4A	5141	HU-08888-1	ENSG00000065989	1.39504	1.44533	-0.646289	0.970297		NO_hit
SAMPLE	PDE4B	5142	HU-13459-1	ENSG00000184588	-5.66554	-3.65854	-0.56375	-0.641407		NO_hit
SAMPLE	PDE4D	5144	HU-07949-1	ENSG00000113448	1.29048	0.790063	0.046518	0.01723		NO_hit
SAMPLE	PDGFD	80310	HU-00674-1	ENSG00000170962	0.588385	0.866322	-1.73117	0.375975		NO_hit
SAMPLE	PDGFRL	5157	HU-11953-1	ENSG00000104213	1.51197	2.05176	1.52012	0.500788		NO_hit
SAMPLE	PDLIM2	64236	HU-09475-1	ENSG00000120913	-0.061206	-0.564114	1.27919	0.724015		NO_hit
SAMPLE	PDPN	10630	HU-11943-1	ENSG00000162493	-1.03017	-0.205782	1.05513	-0.257433		NO_hit
SAMPLE	PDSS1	23590	HU-10471-1	ENSG00000148459	-0.067784	0.312494	-0.123651	0.859228		NO_hit
SAMPLE	PDXP	57026	HU-22210-1	ENSG00000241360	-2.02498	-3.9631	-0.686853	-0.868452		NO_hit
SAMPLE	PDZD2	23037	HU-02807-1	ENSG00000133401	0.290511	0.096811	-1.28787	0.348747		NO_hit
SAMPLE	PECAM1	5175	HU-10153-1	ENSG00000198802	-2.66557	-10.7466	0.188554	-1.68995	PECAM1 (platelet and endothelial cell adhesion molecule 1)	down-lethal
SAMPLE	PER2	8864	HU-07057-1	ENSG00000132326	-1.83546	-1.72899	0.498986	0.747459		NO_hit
SAMPLE	PER3	8863	HU-08123-1	ENSG00000049246	-1.13338	-0.603805	2.52693	5.46323	PER3 (period circadian clock 3)	UP
SAMPLE	PFKFB4	5210	HU-02987-1	ENSG00000114268	-0.505454	-0.087851	-2.79097	-1.47948	PFKFB4 (6-phosphofructo-2-kinase/fructose-2,6-biphosphatase 4)	down
SAMPLE	PGBD5	79605	HU-04668-1	ENSG00000177614	1.15288	0.980731	1.17003	-0.702484		NO_hit
SAMPLE	PGLYRP3	114771	HU-00391-1	ENSG00000159527	-1.16946	-3.45479	-1.09209	-2.30823	PGLYRP3 (peptidoglycan recognition protein 3)	down
SAMPLE	PGLYRP4	57115	HU-08283-1	ENSG00000163218	0.160588	0.616813	0.254568	-0.041538		NO_hit
SAMPLE	PGM5	5239	HU-10829-1	ENSG00000154330	0.51648	0.261517	0.801877	0.339391		NO_hit
SAMPLE	PGPEP1	54858	HU-04319-1	ENSG00000130517	0.009825	0.081675	-1.07188	0.748966		NO_hit
SAMPLE	PH-4	54681	HU-09168-1	ENSG00000178467	-1.15524	-0.129082	-0.32171	-0.433645		NO_hit
SAMPLE	PHCA	55331	HU-05359-1	ENSG00000078124	0.356179	-0.357286	-1.2206	-0.151233		NO_hit
SAMPLE	PHEX	5251	HU-05701-1	ENSG00000102174	-2.21771	-1.01374	-0.178704	-0.868422		NO_hit
SAMPLE	PHF11	51131	HU-08136-1	ENSG00000136147	0.717236	0.575136	-0.675313	1.89352		NO_hit
SAMPLE	PHF21A	51317	HU-09588-1	ENSG00000135365	0.229731	-0.632826	-0.015367	0.044417		NO_hit
SAMPLE	PHKA1	5255	HU-11357-1	ENSG00000067177	-0.598184	1.93779	0.509265	-0.610764		NO_hit
SAMPLE	PHYHIPL	84457	HU-00919-1	ENSG00000165443	-1.44409	-0.59899	0.378759	-0.748563		NO_hit
SAMPLE	PI15	51050	HU-05502-1	ENSG00000137558	0.44134	-0.339415	-1.51703	0.048898		NO_hit
SAMPLE	PI3	5266	HU-14527-1	ENSG00000124102	-1.35606	-0.161198	1.17112	0.131915		NO_hit
SAMPLE	PIB5PA	27124	HU-05771-1	ENSG00000185133	-1.53964	-0.972605	1.21182	-0.314309		NO_hit
SAMPLE	PID1	55022	HU-07532-1	ENSG00000153823	-2.67	0.61471	-0.144097	-1.53488	PID1 (phosphotyrosine interaction domain containing 1)	down
SAMPLE	PIK3C2B	5287	HU-02423-1	ENSG00000133056	0.399953	0.33428	0.701518	-0.525858		NO_hit
SAMPLE	PIK3C2G	5288	HU-02369-1	ENSG00000139144	-0.195634	0.866057	0.098365	1.55084		NO_hit
SAMPLE	PIK3CD	5293	HU-11346-1	ENSG00000171608	0.592078	-0.755789	1.30153	0.186074		NO_hit
SAMPLE	PIK3IP1	113791	HU-01728-1	ENSG00000100100	1.44197	0.175651	-0.711987	1.30466		NO_hit
SAMPLE	PIP5KL1	138429	HU-12020-1	ENSG00000167103	0.926147	0.998674	0.620965	0.427765		NO_hit
SAMPLE	PIR	8544	HU-01389-1	ENSG00000087842	0.915129	0.11567	-1.28355	-1.01789		NO_hit
SAMPLE	PKI55	150967	HNC-02922-1	ENSG00000260804	-1.25555	0.47208	-0.037246	0.152849		NO_hit
SAMPLE	PKN1	5585	HU-12413-1	ENSG00000123143	-0.077887	1.20181	-0.3454	0.057752		NO_hit
SAMPLE	PKN3	29941	HU-00967-1	ENSG00000160447	0.98453	0.183716	-0.545359	-0.676721		NO_hit
SAMPLE	PLA2G4A	5321	HU-00953-1	ENSG00000116711	0.711335	0.53188	-0.939642	-0.278102		NO_hit
SAMPLE	PLA2G4F	255189	HU-11671-1	ENSG00000168907	-1.95365	-1.62968	-0.06691	-1.82087	PLA2G4F (phospholipase A2 group IVF)	down
SAMPLE	PLAG1	5324	HU-00837-1	ENSG00000181690	1.07264	1.89986	-1.70875	-0.39419		NO_hit
SAMPLE	PLB1	151056	HU-07270-1	ENSG00000163803	0.020329	-0.223759	-1.66752	0.267737		NO_hit
SAMPLE	PLCB4	5332	HU-08778-1	ENSG00000101333	1.20198	0.786926	1.3377	0.362114		NO_hit
SAMPLE	PLCE1	51196	HU-07118-1	ENSG00000138193	0.770396	1.02659	-0.875345	-1.04232		NO_hit
SAMPLE	PLCG2	5336	HU-13317-1	ENSG00000197943	0.424339	1.03264	-0.865587	-0.679081		NO_hit
SAMPLE	PLCH2	9651	HU-14619-1	ENSG00000149527	-0.597194	-0.733191	0.227772	0.49731		NO_hit
SAMPLE	PLCXD2	257068	HU-22504-1	ENSG00000240891	0.609162	-0.238852	-1.46034	-0.811834		NO_hit
SAMPLE	PLCXD3	345557	HU-11866-1	ENSG00000182836	0.375589	1.11896	-1.66641	0.43788		NO_hit
SAMPLE	PLD6	201164	HU-04008-1	ENSG00000179598	0.065982	0.764968	0.974165	0.368914		NO_hit
SAMPLE	PLEKHA4	57664	HU-13305-1	ENSG00000105559	0.895842	0.99897	2.38578	3.21794	PLEKHA4 (pleckstrin homology domain containing A4)	UP
SAMPLE	PLEKHC1	10979	HU-13993-1	ENSG00000073712	0.414308	0.354284	-0.322763	-2.14023	FERMT2 (fermitin family member 2)	down
SAMPLE	PLEKHG2	64857	HU-01331-1	ENSG00000090924	-0.655249	-1.00671	1.18525	-0.504412		NO_hit
SAMPLE	PLEKHK1	219790	HU-07375-1	ENSG00000182010	1.21655	0.773813	1.67881	0.066183		NO_hit
SAMPLE	PLEKHO1	51177	HU-07383-1	ENSG00000023902	0.964197	1.27836	-0.649737	0.190699		NO_hit
SAMPLE	PLEKHQ1	80301	HU-06528-1	ENSG00000169094	0.408353	0.079906	-0.715882	-0.170503		NO_hit
lethal	PLK1	5347			-5.19964	-10.4832	-0.687813	-0.992236		NO_hit
lethal	PLK1	5347			-3.68688	-7.10782	1.84763	-0.832627		NO_hit
lethal	PLK1	5347			-6.28789	-7.24439	1.21312	-0.787751		NO_hit
lethal	PLK1	5347			-5.55925	-3.557	-1.45885	-0.621006		NO_hit
lethal	PLK1	5347			-1.69009	-4.92889	0.004852	-0.594316		NO_hit
lethal	PLK1	5347			-1.19605	-7.6293	-0.476142	-0.46964		NO_hit
lethal	PLK1	5347			-4.33466	-6.03013	0.708822	-0.418733		NO_hit
lethal	PLK1	5347			-4.90909	-6.56763	-0.994031	-0.401721		NO_hit
lethal	PLK1	5347			-4.30955	-6.21718	-1.12133	-0.394594		NO_hit
lethal	PLK1	5347			-7.27428	-6.10555	0.126825	-0.387489		NO_hit
lethal	PLK1	5347			-4.67206	-6.27506	-1.71843	-0.375806		NO_hit
lethal	PLK1	5347			-3.34814	-5.29941	-0.475681	-0.279225		NO_hit
lethal	PLK1	5347			-1.22783	-5.69116	1.00954	-0.273138		NO_hit
lethal	PLK1	5347			-5.06231	-5.60325	0.9328	-0.246032		NO_hit
lethal	PLK1	5347			-4.93726	-2.96347	0.758383	-0.22025		NO_hit
lethal	PLK1	5347			-3.56685	-5.91094	-0.269183	-0.215811		NO_hit
lethal	PLK1	5347			-8.0116	-5.06804	-0.720539	-0.146666		NO_hit
lethal	PLK1	5347			-5.91966	-7.01456	0.49029	-0.135139		NO_hit
lethal	PLK1	5347			-8.24708	-4.86262	-0.125756	-0.068145		NO_hit
lethal	PLK1	5347			-6.80243	-7.32107	0.621525	-0.018027		NO_hit
lethal	PLK1	5347			-7.13168	-7.65354	-0.380087	-0.016017		NO_hit
lethal	PLK1	5347			-4.25717	-5.26659	0.473099	-0.001335		NO_hit
lethal	PLK1	5347			-3.60785	-5.19221	-0.444458	0.015003		NO_hit
lethal	PLK1	5347			-5.27859	-4.71001	-1.17369	0.022285		NO_hit
lethal	PLK1	5347			-4.95596	-7.32282	0.379385	0.070925		NO_hit
lethal	PLK1	5347			-3.16937	-2.23119	1.89952	0.14079		NO_hit
lethal	PLK1	5347			-3.29277	-4.82321	-0.580447	0.191548		NO_hit
lethal	PLK1	5347			-2.88521	-3.08863	-0.444215	0.349386		NO_hit
lethal	PLK1	5347			-7.30463	-5.99115	-0.730599	0.366296		NO_hit
lethal	PLK1	5347			-2.97976	-5.92931	0.568016	0.392128		NO_hit
lethal	PLK1	5347			-4.20006	-5.26354	3.40355	0.482152		NO_hit
lethal	PLK1	5347			-11.9689	-6.06394	0.687342	0.504336		NO_hit
lethal	PLK1	5347			-3.59679	-4.70867	0.423738	0.542986		NO_hit
lethal	PLK1	5347			-5.70294	-4.89711	-0.807215	0.634357		NO_hit
lethal	PLK1	5347			-4.94151	-4.05081	0.363313	0.794134		NO_hit
lethal	PLK1	5347			-4.03666	-4.69211	0.020561	0.862323		NO_hit
SAMPLE	PLLP	51090	HU-10925-1	ENSG00000102934	-0.179764	0.333176	-1.13737	0.239344		NO_hit
SAMPLE	PLS1	5357	HU-08031-1	ENSG00000120756	1.01991	1.38751	-0.464141	-0.364992		NO_hit
SAMPLE	PLXDC1	57125	HU-03671-1	ENSG00000161381	-1.78025	-1.56779	-1.26423	0.160483		NO_hit
SAMPLE	PLXNA3	55558	HU-11887-1	ENSG00000130827	-0.273776	-1.41999	-1.63959	1.16451		NO_hit
SAMPLE	PMAIP1	5366	HU-07804-1	ENSG00000141682	-0.673604	-0.347085	-0.738789	-1.56217	PMAIP1 (phorbol-12-myristate-13-acetate-induced protein 1)	down
SAMPLE	PML	5371	HU-15267-1	ENSG00000140464	0.487654	0.843698	0.637879	0.218052		NO_hit
SAMPLE	PNMAL1	55228	HU-07100-1	ENSG00000182013	-0.64176	-0.504763	0.217481	0.282807		NO_hit
SAMPLE	PNPO	55163	HU-01912-1	ENSG00000108439	-0.220322	-0.391902	0.467471	-0.850251		NO_hit
SAMPLE	PODXL	5420	HU-01985-1	ENSG00000128567	-0.390927	0.488572	1.13378	-0.458451		NO_hit
SAMPLE	PODXL2	50512	HU-14633-1	ENSG00000114631	-7.98637	-12.6229	-0.659381	-1.8983	PODXL2 (podocalyxin like 2)	down-lethal
SAMPLE	POLR1B	84172	HU-08282-1	ENSG00000125630	-1.49999	-1.41592	1.91136	0.650566		NO_hit
SAMPLE	POLR3G	10622	HU-05426-1	ENSG00000113356	1.15683	0.942281	0.759662	0.457867		NO_hit
SAMPLE	POU2F3	25833	HU-13747-1	ENSG00000137709	0.175924	0.225775	0.364111	-1.00989		NO_hit
SAMPLE	PPAP2B	8613	HU-05677-1	ENSG00000162407	1.27559	1.60657	1.91073	0.581319		NO_hit
SAMPLE	PPAPDC1A	196051	HU-10303-1	ENSG00000203805	-1.22483	-1.45173	3.5135	0		NO_hit
SAMPLE	PPAPR5	163404	HU-11916-1	ENSG00000117598	-0.416533	-0.423361	-0.815924	0.842043		NO_hit
SAMPLE	PPARGC1B	133522	HU-15172-1	ENSG00000155846	1.50399	1.50588	0.60513	-0.556453		NO_hit
SAMPLE	PPBP	5473	HU-04170-1	ENSG00000163736	-1.10967	0.090079	1.03406	-0.503481		NO_hit
SAMPLE	PPFIBP2	8495	HU-03079-1	ENSG00000166387	1.24238	1.11883	-0.496633	0.98504		NO_hit
SAMPLE	PPM1L	151742	HU-13770-1	ENSG00000163590	0.140271	-0.04384	-1.22372	-1.69483	PPM1L (protein phosphatase, Mg2+/Mn2+ dependent 1L)	down
SAMPLE	PPM1M	132160	HU-06090-1	ENSG00000164088	0.400956	0.562967	0.724076	-0.170313		NO_hit
SAMPLE	PPP1R15A	23645	HU-12048-1	ENSG00000087074	0.485809	-0.015661	-0.685394	-0.047955		NO_hit
SAMPLE	PPP2R2B	5521	HU-07904-1	ENSG00000156475	0.893322	1.09133	1.48345	0.410705		NO_hit
SAMPLE	PPP4R1L	55370	HU-11647-1	ENSG00000124224	-1.18525	-0.297275	-1.77772	-1.27239		NO_hit
SAMPLE	PPP4R4	57718	HU-12588-1	ENSG00000119698	0.150304	0.731347	-0.036622	0.871412		NO_hit
SAMPLE	PPYR1	5540	HU-10262-1	ENSG00000204174	-0.377936	0.070031	0.912649	3.2163		NO_hit
SAMPLE	PRDM1	639	HU-13021-1	ENSG00000057657	-1.556	-0.294135	0.185928	-0.390315		NO_hit
SAMPLE	PRDM1	639	HU-13021-1	ENSG00000057657	-0.14553	0.055846	-0.117305	-0.073159		NO_hit
SAMPLE	PRDM8	56978	HU-14630-1	ENSG00000152784	0.288461	-1.22821	0.131935	1.02479		NO_hit
SAMPLE	PRICKLE4	29964	HU-06443-1	ENSG00000124593	1.06622	0.97417	-0.082038	0.740031		NO_hit
SAMPLE	PRIMA1	145270	HU-09262-1	ENSG00000175785	0.588161	0.213298	1.56126	2.02926	PRIMA1 (proline rich membrane anchor 1)	UP
SAMPLE	PRKCQ	5588	HU-09360-1	ENSG00000065675	1.46009	2.19493	3.89264	0.542326		NO_hit
SAMPLE	PROS1	5627	HU-05421-1	ENSG00000184500	0.861528	0.382922	0.098269	0.398143		NO_hit
SAMPLE	PRR16	51334	HU-04637-1	ENSG00000184838	0.751973	0.852862	-0.319484	-1.52911	PRR16 (proline rich 16)	down
SAMPLE	PRRT2	112476	HU-08116-1	ENSG00000167371	-1.07534	-1.52136	0.961342	2.30729	PRRT2 (proline rich transmembrane protein 2)	UP
SAMPLE	PRSS22	64063	HU-16077-1	ENSG00000005001	-0.605279	-0.884998	0.976584	-0.093673		NO_hit
SAMPLE	PRSS23	11098	HU-01804-1	ENSG00000150687	-0.77057	-0.414021	1.04897	-0.08069		NO_hit
SAMPLE	PRUNE2	158471	HU-01491-1	ENSG00000156035	1.90587	1.26348	-0.412336	1.13525		NO_hit
SAMPLE	PRX	57716	HU-06168-1	ENSG00000105227	0.914639	0.111193	-1.26702	-0.711251		NO_hit
SAMPLE	PSG6	5675	HU-11632-1	ENSG00000170848	-0.204689	0.862759	-0.499162	-0.547987		NO_hit
SAMPLE	PSORS1C1	170679	HU-12764-1	ENSG00000137336	0.01819	0.259266	-0.244386	-0.229499		NO_hit
SAMPLE	PSTPIP1	9051	HU-16018-1	ENSG00000140368	0.115704	-0.336003	1.78982	0.324518		NO_hit
SAMPLE	PTGER2	5732	HU-11926-1	ENSG00000125384	0.391066	0.557258	0.605226	-1.44344	PTGER2 (prostaglandin E receptor 2)	down
SAMPLE	PTGS2	5743	HU-05031-1	ENSG00000073756	0.436494	0.480373	-1.21892	-0.240583		NO_hit
SAMPLE	PTHLH	5744	HU-12294-1	ENSG00000087494	-0.033964	-1.03529	1.03408	1.06378		NO_hit
SAMPLE	PTK6	5753	HU-12184-1	ENSG00000101213	-0.199893	-0.415886	-0.62361	-0.897044		NO_hit
SAMPLE	PTPN13	5783	HU-14605-1	ENSG00000163629	-3.32897	-4.53374	0.12422	3.79212	PTPN13 (protein tyrosine phosphatase, non-receptor type 13)	UP
SAMPLE	PTPN22	26191	HU-08821-1	ENSG00000134242	0.661432	-1.03602	-1.06575	-0.557505		NO_hit
SAMPLE	PTPRB	5787	HU-15850-1	ENSG00000127329	0.086912	-0.776713	0.330288	1.29499		NO_hit
SAMPLE	PTPRJ	5795	HU-01681-1	ENSG00000149177	0.230055	-0.287016	-0.057572	-0.425198		NO_hit
SAMPLE	PTPRN2	5799	HU-08279-1	ENSG00000155093	0.82273	0.815065	2.17857	0.765339		NO_hit
SAMPLE	PTPRZ1	5803	HU-04518-1	ENSG00000106278	-0.445941	-0.323275	1.73924	1.64701		NO_hit
SAMPLE	PTX3	5806	HU-15367-1	ENSG00000163661	-1.6086	-1.39702	-0.610826	-0.036868		NO_hit
SAMPLE	PVRL1	5818	HU-15179-1	ENSG00000110400	-1.69184	0.284533	-0.550041	1.052		NO_hit
SAMPLE	PVRL4	81607	HU-11892-1	ENSG00000143217	-0.674329	-0.497501	-0.02241	0.719456		NO_hit
SAMPLE	PXDNL	137902	HU-14623-1	ENSG00000147485	0.496907	-2.08301	0.40653	1.57948		NO_hit
SAMPLE	QPCT	25797	HU-03630-1	ENSG00000115828	0.391715	0.300107	-0.893133	-0.446458		NO_hit
SAMPLE	RAB15	376267	HU-11874-1	ENSG00000139998	-0.189314	-0.11037	0.133287	1.04586		NO_hit
SAMPLE	RAB27B	5874	HU-04611-1	ENSG00000041353	0.882085	0.714691	-0.833772	0.681156		NO_hit
SAMPLE	RAB31	11031	HU-04261-1	ENSG00000168461	0.682846	1.50112	-1.02023	3.26178	RAB31 (RAB31, member RAS oncogene family)	UP
SAMPLE	RAB38	23682	HU-03655-1	ENSG00000123892	0.314063	0.464965	0.487985	0.199531		NO_hit
SAMPLE	RAB3A	5864	HU-05596-1	ENSG00000105649	-0.192288	0.758655	2.24808	0.862649		NO_hit
SAMPLE	RAB3B	5865	HU-03395-1	ENSG00000169213	0.122738	0.582948	-1.14915	0.052175		NO_hit
SAMPLE	RAB43	339122	HU-09406-1	ENSG00000172780	-5.68722	-4.562	0.938398	2.95542	RAB43 (RAB43, member RAS oncogene family)	UP
SAMPLE	RAB8B	51762	HU-00079-1	ENSG00000166128	0.635616	0.429346	0.125384	1.99523		NO_hit
SAMPLE	RABGEF1	27342	HU-01247-1	ENSG00000154710	1.12854	1.22104	2.00463	1.72053		NO_hit
SAMPLE	RAET1E	135250	HU-08029-1	ENSG00000164520	0.32288	-0.107376	-0.479363	-0.906006		NO_hit
SAMPLE	RAP1GAP	5909	HU-15713-1	ENSG00000076864	-7.43684	-7.15204	0.269376	-2.22453	RAP1GAP (RAP1 GTPase activating protein)	down-lethal
SAMPLE	RAPGEF3	10411	HU-12045-1	ENSG00000079337	-1.81021	-3.58607	0.220504	-1.04242		NO_hit
SAMPLE	RARRES1	5918	HU-04201-1	ENSG00000118849	-0.37532	-0.377327	-1.4654	-1.37162		NO_hit
SAMPLE	RARRES3	5920	HU-06228-1	ENSG00000133321	0.38453	0.439167	1.84873	0.792201		NO_hit
SAMPLE	RASA3	22821	HU-01082-1	ENSG00000185989	0.23213	0.450439	0.059067	-0.040091		NO_hit
SAMPLE	RASGRP3	25780	HU-04517-1	ENSG00000152689	-0.153697	0.68454	1.43609	1.28581		NO_hit
SAMPLE	RASL11B	65997	HU-03085-1	ENSG00000128045	0.304618	0.837804	0.72217	0.174645		NO_hit
SAMPLE	RASSF4	83937	HU-07914-1	ENSG00000107551	0.368181	1.2394	-0.835355	-0.2672		NO_hit
SAMPLE	RASSF6	166824	HU-06124-1	ENSG00000169435	0.639277	0.246487	-1.96128	-0.533554		NO_hit
SAMPLE	RASSF9	9182	HU-14173-1	ENSG00000198774	0.487049	0.026991	-0.610602	1.02859		NO_hit
SAMPLE	RBKS	64080	HU-05189-1	ENSG00000171174	0.913329	2.03271	-0.792145	-1.26544		NO_hit
SAMPLE	RBM24	221662	HU-07179-1	ENSG00000112183	-0.87324	-1.16555	-2.4768	-0.802572		NO_hit
SAMPLE	RBMS3	27303	HU-12034-1	ENSG00000144642	-0.327283	-0.759396	-0.332604	0.241309		NO_hit
SAMPLE	RCSD1	92241	HU-12612-1	ENSG00000198771	-2.37827	-1.83222	-1.43168	-1.67725	RCSD1 (RCSD domain containing 1)	down
SAMPLE	REC8	9985	HU-04794-1	ENSG00000100918	0.918788	0.589844	0.217959	-0.062088		NO_hit
SAMPLE	RECK	8434	HU-03341-1	ENSG00000122707	-1.65224	-0.162552	-1.94551	-0.995207		NO_hit
SAMPLE	REEP1	65055	HU-06002-1	ENSG00000068615	0.785283	1.00032	0.411371	3.94606	REEP1 (receptor accessory protein 1)	UP
SAMPLE	REPS2	9185	HU-07575-1	ENSG00000169891	-0.536289	-1.66273	-0.320212	-0.202724		NO_hit
SAMPLE	RFESD	317671	HU-03465-1	ENSG00000175449	-1.09835	-0.735046	0.951806	1.96466		NO_hit
SAMPLE	RFTN1	23180	HU-12264-1	ENSG00000131378	-0.335346	-0.25831	0.439904	-0.459319		NO_hit
SAMPLE	RGS11	8786	HU-06126-1	ENSG00000076344	0.11815	-0.128895	0.93577	-0.081937		NO_hit
SAMPLE	RGS16	6004	HU-13826-1	ENSG00000143333	0.644599	-1.0113	1.11485	0.966498		NO_hit
SAMPLE	RGS17	26575	HU-05065-1	ENSG00000091844	0.467794	-0.386845	0.380837	1.17335		NO_hit
SAMPLE	RGS2	5997	HU-15503-1	ENSG00000116741	-1.62779	-1.65155	-0.588272	-1.34568		NO_hit
SAMPLE	RGS7	6000	HU-09038-1	ENSG00000182901	1.05703	0.362195	-1.31327	-0.392725		NO_hit
SAMPLE	RHCG	51458	HU-02992-1	ENSG00000140519	0.337325	0.897622	-1.1638	0.478858		NO_hit
SAMPLE	RHEBL1	121268	HU-01359-1	ENSG00000167550	1.24367	0.122397	-0.120198	0.560074		NO_hit
SAMPLE	RHOBTB2	23221	HU-12529-1	ENSG00000008853	0.262031	0.832693	0.74019	0.247452		NO_hit
SAMPLE	RHPN2	85415	HU-10540-1	ENSG00000131941	0.31046	0.625258	2.88532	0.026992		NO_hit
SAMPLE	RIC3	79608	HU-14550-1	ENSG00000166405	-4.09797	-2.45697	-0.430674	-1.16613		NO_hit
SAMPLE	RIMS3	9783	HU-05459-1	ENSG00000117016	0.990965	0.934855	-0.131113	0.097353		NO_hit
SAMPLE	RIN1	9610	HU-03980-1	ENSG00000174791	-1.88623	-1.73111	1.14615	2.50032	RIN1 (Ras and Rab interactor 1)	UP
SAMPLE	RKHD3	84206	HU-15453-1	ENSG00000183496	-0.605991	-0.098393	0.340622	1.1303		NO_hit
SAMPLE	RNASE4	6038	HU-09947-1	ENSG00000181784	-0.870751	-1.20084	-1.35173	1.27675		NO_hit
SAMPLE	RNASE4	6038	HU-11735-1	ENSG00000181784	0.839423	-0.593231	1.58546	1.92334		NO_hit
SAMPLE	RNASE7	84659	HU-00340-1	ENSG00000165799	0.098106	-0.175736	0.435817	0.317503		NO_hit
SAMPLE	RNF125	54941	HU-05012-1	ENSG00000101695	0.639547	1.13302	0.814987	1.7596		NO_hit
SAMPLE	RNF128	79589	HU-08441-1	ENSG00000133135	-0.61819	-0.430312	-0.229084	1.18735		NO_hit
SAMPLE	RNF150	57484	HU-04090-1	ENSG00000170153	-0.990772	-1.55139	0.080061	-0.748825		NO_hit
SAMPLE	RNF152	220441	HU-02842-1	ENSG00000176641	0.328879	-0.766754	1.7977	1.81791		NO_hit
SAMPLE	RNF157	114804	HU-08324-1	ENSG00000141576	-1.14477	-0.105677	1.26638	1.72741		NO_hit
SAMPLE	RNF182	221687	HU-09197-1	ENSG00000180537	0.269935	0.298407	-1.08222	-1.38926		NO_hit
SAMPLE	RNF43	54894	HU-05818-1	ENSG00000108375	-1.44226	-0.826633	2.53525	2.37096	RNF43 (ring finger protein 43)	UP
SAMPLE	RNFT2	84900	HU-07491-1	ENSG00000135119	0.941269	0.469096	-1.15552	1.12161		NO_hit
SAMPLE	ROBO2	6092	HU-05866-1	ENSG00000185008	-0.128108	-0.370883	-0.470605	-1.98636	ROBO2 (roundabout guidance receptor 2)	down
SAMPLE	ROBO4	54538	HU-14632-1	ENSG00000154133	1.4597	0.97991	0.052522	0.256939		NO_hit
SAMPLE	ROR1	4919	HU-04774-1	ENSG00000185483	0.533462	0.393072	0.700515	1.38877		NO_hit
SAMPLE	RORA	6095	HU-07274-1	ENSG00000069667	-0.720737	-0.150816	-0.699189	0.974471		NO_hit
SAMPLE	RORC	6097	HU-09384-1	ENSG00000143365	-0.508009	0.242095	-0.366563	-1.22391		NO_hit
SAMPLE	RP11-115C21.2	100287015	HNC-02347-1	ENSG00000246089	-7.41837	-9.18829	-0.06765	-2.54428	MIR17HG (miR-17-92a-1 cluster host gene)	down-lethal
SAMPLE	RP11-195B21.3		HU-12798-1	ENSG00000155282	-0.678822	-0.56649	0.652426	0.902307		NO_hit
SAMPLE	RP11-498P14.2	441459	HU-12833-1	ENSG00000159712	0.180541	-0.269611	2.06531	1.00024		NO_hit
SAMPLE	RP4-697K14.12	85441	HU-13265-1	ENSG00000130589	1.1693	-1.8426	0.516005	-0.770405		NO_hit
SAMPLE	RP5-1187M17.10	9762	HU-09123-1	ENSG00000088899	-0.366246	-4.51336	-0.874411	-1.45872	LZTS3 (leucine zipper tumor suppressor family member 3)	down-lethal
SAMPLE	RPS6KA5	9252	HU-04349-1	ENSG00000100784	0.16311	-0.495995	-0.264342	0.495597		NO_hit
SAMPLE	RRAD	6236	HU-05296-1	ENSG00000166592	-1.04664	-1.346	-0.712423	-0.400323		NO_hit
SAMPLE	RTN2	6253	HU-07511-1	ENSG00000125744	-0.021942	0.627678	-0.675516	1.1894		NO_hit
SAMPLE	RUNX2	860	HU-08975-1	ENSG00000124813	0.682645	0.993717	-1.08449	1.2436		NO_hit
SAMPLE	RUSC2	9853	HU-10074-1	ENSG00000198853	-0.940343	-0.702456	-0.900644	-0.575119		NO_hit
SAMPLE	RWDD2A	112611	HU-00894-1	ENSG00000013392	0.341658	0.284454	-0.618302	0.062327		NO_hit
SAMPLE	RYR1	6261	HU-08337-1	ENSG00000196218	-2.66086	-1.68209	-1.06022	-0.468282		NO_hit
SAMPLE	RYR2	6262	HU-06312-1	ENSG00000198626	0.665833	0.088868	0.190905	-0.344417		NO_hit
SAMPLE	S100A12	6283	HU-05848-1	ENSG00000163221	-5.11376	-4.52168	1.3454	-1.59584	S100A12 (S100 calcium binding protein A12)	down-lethal
SAMPLE	S100A7	6278	HU-11211-1	ENSG00000143556	0.11828	0.217314	1.41411	0.563034		NO_hit
SAMPLE	S1PR1	1901	HU-07968-1	ENSG00000170989	-0.761971	-1.77463	1.48063	-1.07104		NO_hit
SAMPLE	SAA2	6289	HU-12879-1	ENSG00000134339	0.001166	-0.578167	-0.000398	-0.37582		NO_hit
SAMPLE	SAA4	6291	HU-03147-1	ENSG00000148965	-1.28958	0.300083	-1.2094	-0.031722		NO_hit
SAMPLE	SAMD14	201191	HU-09804-1	ENSG00000167100	-0.831992	-1.44415	-1.78665	-1.19864		NO_hit
SAMPLE	SAMD9	54809	HU-10250-1	ENSG00000205413	1.18717	0.376369	0.773628	0.859956		NO_hit
SAMPLE	SAMD9L	219285	HU-05510-1	ENSG00000177409	1.53322	1.78369	0.706485	0.864995		NO_hit
SAMPLE	SAMHD1	25939	HU-00385-1	ENSG00000101347	-0.283968	-0.711652	0.431515	0.596766		NO_hit
SAMPLE	SASS6	163786	HU-01409-1	ENSG00000156876	1.3224	0.633691	-1.44782	0.253285		NO_hit
SAMPLE	SAV1	60485	HU-15426-1	ENSG00000151748	-0.346523	0.514217	0.805848	-0.861422		NO_hit
SAMPLE	SBSN	374897	HU-01615-1	ENSG00000189001	0.647719	0.50213	0.287191	0.21136		NO_hit
SAMPLE	SCG2	7857	HU-00786-1	ENSG00000171951	0.125444	-1.50139	0.258749	-0.91613		NO_hit
SAMPLE	SCG5	6447	HU-16026-1	ENSG00000166922	-9.03135	-9.36644	-0.17887	-1.89641	SCG5 (secretogranin V)	down-lethal
SAMPLE	SCHIP1	29970	HU-00460-1	ENSG00000151967	1.30045	0.42859	0.07857	0.049724		NO_hit
SAMPLE	SCNN1D	6339	HU-14136-1	ENSG00000162572	0.722586	0.788024	1.52729	0.788101		NO_hit
SAMPLE	SCO2	9997	HU-15482-1	ENSG00000130489	0.463387	0.189019	-0.093693	0.160146		NO_hit
SAMPLE	SCRN1	9805	HU-01172-1	ENSG00000136193	-1.00364	-2.10193	-0.079266	0.258076		NO_hit
SAMPLE	SEC16B	89866	HU-08401-1	ENSG00000120341	-0.254632	-0.625281	1.93908	-0.24827		NO_hit
SAMPLE	SELPLG	6404	HU-16062-1	ENSG00000110876	0.449275	0.00291	-0.828595	0.25746		NO_hit
SAMPLE	SEMA3A	10371	HU-02158-1	ENSG00000075213	0.179004	1.44283	1.80713	3.07744	SEMA3A (semaphorin 3A)	UP
SAMPLE	SEMA3D	223117	HU-03522-1	ENSG00000153993	1.16444	0.308276	-1.42271	1.35395		NO_hit
SAMPLE	SEMA3E	9723	HU-02718-1	ENSG00000170381	0.320624	-0.056971	0.429648	-0.748347		NO_hit
SAMPLE	SEMA4C	54910	HU-02872-1	ENSG00000168758	0.145667	1.04333	-1.64179	0.683615		NO_hit
SAMPLE	SEMA5A	9037	HU-03940-1	ENSG00000112902	0.390793	0.478303	-2.3022	-0.552306		NO_hit
SAMPLE	SEMA6A	57556	HU-07189-1	ENSG00000092421	0.299877	-0.366865	-0.209033	0.742072		NO_hit
SAMPLE	SEMA6C	10500	HU-15214-1	ENSG00000143434	0.599856	-0.89573	0.100617	0.660134		NO_hit
SAMPLE	SEMA7A	8482	HU-14316-1	ENSG00000138623	-2.43673	-2.33181	-1.33202	-1.87717	SEMA7A (semaphorin 7A (John Milton Hagen blood group))	down
SAMPLE	SERF2	10169	HU-09620-1	ENSG00000140264	-2.0153	-1.62801	1.27299	-0.255909		NO_hit
SAMPLE	SERINC4	619189	HU-12399-1	ENSG00000184716	0.601843	-0.37172	-0.102862	0.355846		NO_hit
SAMPLE	SERINC5	256987	HU-14303-1	ENSG00000164300	-1.7503	-0.062474	0.743757	-1.37657		NO_hit
SAMPLE	SERPINA1	5265	HU-09097-1	ENSG00000197249	-1.37506	1.34077	-0.089377	-1.62026	SERPINA1 (serpin family A member 1)	down
SAMPLE	SERPINA5	5104	HU-06396-1	ENSG00000188488	-0.616191	-0.827647	0.969624	-0.202371		NO_hit
SAMPLE	SERPINB13	5275	HU-12301-1	ENSG00000197641	-0.417414	-2.36118	-2.15621	-1.99365	SERPINB13 (serpin family B member 13)	down
SAMPLE	SERPINB4	6317	HU-11698-1	ENSG00000057149	-7.67714	-8.24964	-1.24479	-2.21978	SERPINB3 (serpin family B member 3)	down-lethal
SAMPLE	SERPINB4	6317	HU-11698-1	ENSG00000057149	-7.67714	-8.24964	-1.24479	-2.21978	SERPINB3 (serpin family B member 3)	down-lethal
SAMPLE	SERPINB4	6317	HU-11698-1	ENSG00000057149	-5.30754	-7.18582	-0.243105	-1.72986	SERPINB3 (serpin family B member 3)	down-lethal
SAMPLE	SERPINB4	6317	HU-11698-1	ENSG00000057149	-5.30754	-7.18582	-0.243105	-1.72986	SERPINB3 (serpin family B member 3)	down-lethal
SAMPLE	SERPINE1	5054	HU-01689-1	ENSG00000106366	-0.749985	-1.79211	-0.843509	-0.658488		NO_hit
SAMPLE	SERPINF1	5176	HU-03888-1	ENSG00000132386	0.649658	-0.071194	0.056682	0.274983		NO_hit
SAMPLE	SERPINF2	5345	HU-13646-1	ENSG00000167711	-0.059478	-0.133758	0.433709	0.41115		NO_hit
SAMPLE	SERPING1	710	HU-09960-1	ENSG00000149131	0.215976	0.122059	1.31054	0.408384		NO_hit
SAMPLE	SERPINI1	5274	HU-02263-1	ENSG00000163536	0.713398	0.756766	0.121919	1.61277		NO_hit
SAMPLE	SESN1	27244	HU-13994-1	ENSG00000080546	0.266259	0.479993	0.285577	-0.835865		NO_hit
SAMPLE	SESN3	143686	HU-06442-1	ENSG00000149212	0.361691	-0.175279	0.912811	0.236495		NO_hit
SAMPLE	SETD2	29072	HU-07516-1	ENSG00000181555	-0.501586	-2.4605	-0.303176	-0.610297		NO_hit
SAMPLE	SETD3	84193	HU-08959-1	ENSG00000183576	-0.623958	-1.64725	0.295013	1.50544		NO_hit
SAMPLE	SETD4	54093	HU-07258-1	ENSG00000185917	0.160154	-0.133801	0.377965	-0.264642		NO_hit
SAMPLE	SETD5	55209	HU-05893-1	ENSG00000168137	-0.473429	0.325784	0.145959	-1.41154	SETD5 (SET domain containing 5)	down
SAMPLE	SETD6	79918	HU-15756-1	ENSG00000103037	0.076489	-0.044251	-0.997493	0.520621		NO_hit
SAMPLE	SETD8	387893	HU-11111-1	ENSG00000183955	-1.96581	-0.603883	-0.789245	0.970639		NO_hit
SAMPLE	SETDB1	9869	HU-04626-1	ENSG00000143379	2.01794	0.181312	1.4083	0.24874		NO_hit
SAMPLE	SETDB2	83852	HU-14097-1	ENSG00000136169	-1.70411	-1.67181	-0.779358	-1.36563		NO_hit
SAMPLE	SEZ6L2	26470	HU-07765-1	ENSG00000174938	1.29121	0.956254	0.434024	0.87434		NO_hit
SAMPLE	SFTPB	6439	HU-12380-1	ENSG00000168878	0.053387	-0.926791	1.70092	0.021442		NO_hit
SAMPLE	SGK1	6446	HU-03538-1	ENSG00000118515	1.57737	0.432472	0.241371	2.30887	SGK1 (serum/glucocorticoid regulated kinase 1)	UP
SAMPLE	SGPP2	130367	HU-01896-1	ENSG00000163082	-1.52913	-1.89399	-0.579397	0.815453		NO_hit
SAMPLE	SH2D1B	117157	HU-09720-1	ENSG00000198574	0.216393	-0.63617	0.071778	-0.088498		NO_hit
SAMPLE	SH3BGRL2	83699	HU-02875-1	ENSG00000198478	0.442458	0.21582	-0.379419	1.43075		NO_hit
SAMPLE	SH3BP2	6452	HU-09734-1	ENSG00000087266	1.18088	0	0.318953	-0.693688		NO_hit
SAMPLE	SHANK2	22941	HU-15272-1	ENSG00000162105	-0.34408	0.316504	1.50179	0.130849		NO_hit
SAMPLE	SHC4	399694	HU-03774-1	ENSG00000185634	-2.02095	-2.63548	-0.395112	-0.21989		NO_hit
SAMPLE	SHISA4	149345	HU-10223-1	ENSG00000198892	-1.40561	-0.03035	-1.14166	-0.83734		NO_hit
SAMPLE	SHISA9	729993	HU-22163-1	ENSG00000237515	-1.50099	-1.3228	1.08734	-0.588886		NO_hit
SAMPLE	SHROOM4	57477	HU-05624-1	ENSG00000158352	-0.269195	-1.84604	-1.81172	-1.04473		NO_hit
SAMPLE	SIGIRR	59307	HU-03517-1	ENSG00000185187	0.667803	0.586069	-0.024654	0.343854		NO_hit
SAMPLE	SIPA1	6494	HU-22043-1	ENSG00000213445	0.548252	0.57119	-0.549891	-0.206763		NO_hit
SAMPLE	SIX1	6495	HU-13767-1	ENSG00000126778	-1.85582	-1.29354	-1.53704	-0.201961		NO_hit
SAMPLE	SLAMF8	56833	HU-10556-1	ENSG00000158714	-0.04221	-1.09165	0.161476	-0.732463		NO_hit
SAMPLE	SLAMF9	89886	HU-03065-1	ENSG00000162723	-0.435776	-0.15897	0.476531	-0.128999		NO_hit
SAMPLE	SLC10A5	347051	HU-10411-1	ENSG00000205184	1.62146	0.879349	-0.550935	1.05137		NO_hit
SAMPLE	SLC12A7	10723	HU-13451-1	ENSG00000113504	-0.151136	0.230164	1.09271	0.319057		NO_hit
SAMPLE	SLC16A14	151473	HU-13313-1	ENSG00000163053	0.799695	-0.282055	0.445944	0.923709		NO_hit
SAMPLE	SLC16A7	9194	HU-07774-1	ENSG00000118596	-0.97502	-2.60408	0.974531	-0.950213		NO_hit
SAMPLE	SLC19A1	6573	HU-07522-1	ENSG00000173638	-0.629137	-1.1785	0.463348	-1.40689	SLC19A1 (solute carrier family 19 member 1)	down
SAMPLE	SLC1A3	6507	HU-01099-1	ENSG00000079215	-2.34097	-3.47708	-0.756142	-0.907061		NO_hit
SAMPLE	SLC23A2	9962	HU-02905-1	ENSG00000089057	-0.133358	0.079597	0.429132	0.321098		NO_hit
SAMPLE	SLC25A18	83733	HU-14437-1	ENSG00000182902	-0.785417	-0.669294	-0.260638	-0.455683		NO_hit
SAMPLE	SLC25A19	60386	HU-02856-1	ENSG00000125454	-2.64104	-1.55224	-0.452223	0.967739		NO_hit
SAMPLE	SLC25A29	123096	HU-13275-1	ENSG00000197119	-1.18728	-0.648615	-0.860661	0.216527		NO_hit
SAMPLE	SLC25A42	284439	HU-15261-1	ENSG00000181035	0.489295	-0.119199	-0.876874	-0.672126		NO_hit
SAMPLE	SLC26A7	115111	HU-08601-1	ENSG00000147606	0.514281	2.23787	0.48878	-0.53915		NO_hit
SAMPLE	SLC27A2	11001	HU-05177-1	ENSG00000140284	0.693801	1.4271	0.726156	-0.640044		NO_hit
SAMPLE	SLC27A3	11000	HU-04365-1	ENSG00000143554	-0.327789	0.699549	0.242314	0.882697		NO_hit
SAMPLE	SLC2A12	154091	HU-01873-1	ENSG00000146411	0.516232	0.672131	1.31351	1.05616		NO_hit
SAMPLE	SLC2A3	6515	HU-11112-1	ENSG00000059804	-1.37349	-2.31367	0.693877	-0.446742		NO_hit
SAMPLE	SLC2A5	6518	HU-14404-1	ENSG00000142583	-0.586266	-1.6905	0.130227	-0.211023		NO_hit
SAMPLE	SLC2A6	11182	HU-01546-1	ENSG00000160326	0.405662	1.09329	0.39728	2.34478	SLC2A6 (solute carrier family 2 member 6)	UP
SAMPLE	SLC2A9	56606	HU-07043-1	ENSG00000109667	0.504606	-0.022464	-0.201466	1.3818		NO_hit
SAMPLE	SLC35D1	23169	HU-15653-1	ENSG00000116704	0.144719	-0.663795	-0.092853	-0.524511		NO_hit
SAMPLE	SLC46A1	113235	HU-07970-1	ENSG00000076351	-0.343212	0.133313	-0.375207	0.148468		NO_hit
SAMPLE	SLC46A3	283537	HU-03969-1	ENSG00000139508	-1.18022	-0.038075	0.188991	-0.676071		NO_hit
SAMPLE	SLC47A1	55244	HU-03006-1	ENSG00000142494	0.620035	1.58078	-0.781221	0.163398		NO_hit
SAMPLE	SLC47A2	146802	HU-05905-1	ENSG00000180638	-0.490633	-0.959216	1.12671	0.949137		NO_hit
SAMPLE	SLC4A3	6508	HU-15769-1	ENSG00000114923	0.964182	1.07403	-1.10707	-0.330862		NO_hit
SAMPLE	SLC6A9	6536	HU-13390-1	ENSG00000196517	-1.25538	-0.548557	-0.662673	-0.699054		NO_hit
SAMPLE	SLC7A11	23657	HU-07023-1	ENSG00000151012	-1.06029	-1.15095	-0.287163	-1.37892		NO_hit
SAMPLE	SLC7A2	6542	HU-06067-1	ENSG00000003989	-0.523814	-0.877695	0.16529	0.346701		NO_hit
SAMPLE	SLC7A8	23428	HU-15861-1	ENSG00000092068	0.404191	-0.041227	-1.90535	2.28012	SLC7A8 (solute carrier family 7 member 8)	UP
SAMPLE	SLC8A1	6546	HU-08489-1	ENSG00000183023	0.48645	-0.237615	1.59387	-0.640094		NO_hit
SAMPLE	SLC9A2	6549	HU-01081-1	ENSG00000115616	-0.238179	-0.273758	0.000398	0.660789		NO_hit
SAMPLE	SLC9A3	6550	HU-14919-1	ENSG00000066230	-0.258461	0.481779	0.515302	1.41359		NO_hit
SAMPLE	SLC9A3R2	9351	HU-15069-1	ENSG00000065054	-1.48794	0.507422	-2.52082	0.600375		NO_hit
SAMPLE	SLC9A5	6553	HU-12492-1	ENSG00000135740	-1.70409	-0.566461	-1.67463	-0.548145		NO_hit
SAMPLE	SLCO2A1	6578	HU-15477-1	ENSG00000174640	-0.599522	-6.02865	0.097412	-1.09557		NO_hit
SAMPLE	SLIT3	6586	HU-07537-1	ENSG00000184347	0.248214	0.674491	0.224926	-0.729363		NO_hit
SAMPLE	SLITRK6	84189	HU-07303-1	ENSG00000184564	1.32156	0.626383	1.55602	1.1479		NO_hit
SAMPLE	SMAD7	4092	HU-03732-1	ENSG00000101665	0.675316	0.281874	1.30184	1.77598		NO_hit
SAMPLE	SMARCA1	6594	HU-13432-1	ENSG00000102038	1.27866	1.41959	-0.949234	0.549254		NO_hit
SAMPLE	SMARCD3	6604	HU-07865-1	ENSG00000082014	-0.299549	0.745646	0.189934	-0.151539		NO_hit
SAMPLE	SMOC1	64093	HU-10081-1	ENSG00000198732	0.627394	0.669714	1.03563	0.161487		NO_hit
SAMPLE	SMURF2	64750	HU-10480-1	ENSG00000108854	-1.14956	-1.14798	0.159956	0.873873		NO_hit
SAMPLE	SNAI1	6615	HU-03043-1	ENSG00000124216	-3.34507	-1.72833	0.233343	-0.228263		NO_hit
SAMPLE	SNED1	25992	HU-08120-1	ENSG00000162804	0.028838	-0.225807	-1.19292	-1.57687	SNED1 (sushi, nidogen and EGF like domains 1)	down
SAMPLE	SNN	8303	HU-01043-1	ENSG00000184602	0.885933	-0.9058	2.75515	1.77396		NO_hit
SAMPLE	SNTA1	6640	HU-05661-1	ENSG00000101400	0.392542	-0.393918	0.95571	0.581324		NO_hit
SAMPLE	SNX21	90203	HU-08353-1	ENSG00000124104	0.07166	-1.87337	-0.57751	-0.277274		NO_hit
SAMPLE	SNX26	115703	HU-16105-1	ENSG00000004777	-0.349097	-0.90522	-0.252675	0.082017		NO_hit
SAMPLE	SOCS2	8835	HU-00118-1	ENSG00000120833	0.244652	-0.102205	0.08027	-1.68519	SOCS2 (suppressor of cytokine signaling 2)	down
SAMPLE	SOCS3	9021	HU-11955-1	ENSG00000184557	0.545226	1.15526	-2.02793	0.897072		NO_hit
SAMPLE	SORBS1	10580	HU-09603-1	ENSG00000095637	0.845552	-0.183098	-0.189266	0.723564		NO_hit
SAMPLE	SORCS2	57537	HU-05889-1	ENSG00000184985	-1.55375	0.117485	1.29328	0.089817		NO_hit
SAMPLE	SORCS3	22986	HU-00163-1	ENSG00000156395	-0.19569	-0.180494	-0.792927	-1.72375	SORCS3 (sortilin related VPS10 domain containing receptor 3)	down
SAMPLE	SORL1	6653	HU-00306-1	ENSG00000137642	-1.64683	0.596022	-0.394701	1.5781		NO_hit
SAMPLE	SORT1	6272	HU-13064-1	ENSG00000134243	-3.65173	-0.811892	0.297943	-1.48033	SORT1 (sortilin 1)	down
SAMPLE	SOX6	55553	HU-15783-1	ENSG00000110693	0.741906	0.821734	1.60457	0.489477		NO_hit
SAMPLE	SOX7	83595	HU-12202-1	ENSG00000171056	-0.392514	0.866011	1.16318	1.10325		NO_hit
SAMPLE	SOX9	6662	HU-02106-1	ENSG00000125398	0.064128	0.389256	0.148497	-0.061776		NO_hit
SAMPLE	SPAG4	6676	HU-05668-1	ENSG00000061656	0.815092	1.4682	1.06381	0.995014		NO_hit
SAMPLE	SPEF2	79925	HU-09132-1	ENSG00000152582	-0.903064	-0.667698	-0.382594	-0.553502		NO_hit
SAMPLE	SPINK5	11005	HU-07775-1	ENSG00000133710	-0.435549	0.502568	0.449056	-1.42487	SPINK5 (serine peptidase inhibitor, Kazal type 5)	down
SAMPLE	SPOCD1	90853	HU-15140-1	ENSG00000134668	1.45633	1.03029	-0.937594	0.392653		NO_hit
SAMPLE	SPOCK2	9806	HU-02031-1	ENSG00000107742	-0.964195	-0.880245	-2.17909	-0.081917		NO_hit
SAMPLE	SPRED3	399473	HU-15036-1	ENSG00000188766	-0.792544	0.700135	-0.512525	0.119598		NO_hit
SAMPLE	SPRR1A	6698	HU-10878-1	ENSG00000169474	-0.554825	-0.525004	0.014035	0.333015		NO_hit
SAMPLE	SPRR2B	6701	HU-12723-1	ENSG00000196805	0.092389	-0.49735	0.662472	0.644333		NO_hit
SAMPLE	SPRY1	10252	HU-08752-1	ENSG00000164056	-5.54601	-3.41851	-1.12474	-2.0125	SPRY1 (sprouty RTK signaling antagonist 1)	down
SAMPLE	SPTBN5	51332	HU-04237-1	ENSG00000137877	0.410149	0.342002	-1.59058	1.08707		NO_hit
SAMPLE	SPTLC3	55304	HU-12994-1	ENSG00000172296	-1.74566	0.455715	0.177142	-0.623855		NO_hit
SAMPLE	SRGAP3	9901	HU-06192-1	ENSG00000196220	0.183406	-0.550267	0.329889	2.41117	SRGAP3 (SLIT-ROBO Rho GTPase activating protein 3)	UP
SAMPLE	SRGN	5552	HU-14353-1	ENSG00000122862	1.45216	1.00992	2.21324	1.09105		NO_hit
SAMPLE	SRPX2	27286	HU-13669-1	ENSG00000102359	-0.183428	-1.41397	-0.105833	-0.532024		NO_hit
SAMPLE	SSBP2	23635	HU-05085-1	ENSG00000145687	-1.18336	-0.283303	0.712493	0.259791		NO_hit
SAMPLE	SSTR1	6751	HU-02562-1	ENSG00000139874	0.151254	0.157931	-0.182634	0.751225		NO_hit
SAMPLE	ST5	6764	HU-06207-1	ENSG00000166444	0.887501	0.274208	-0.721398	1.17212		NO_hit
SAMPLE	ST6GAL1	6480	HU-04476-1	ENSG00000073849	0.223581	-0.506794	0.299663	0.057228		NO_hit
SAMPLE	ST6GALNAC1	55808	HU-13387-1	ENSG00000070526	-0.872249	-0.943702	0.186037	-0.720896		NO_hit
SAMPLE	ST6GALNAC5	81849	HU-00747-1	ENSG00000117069	-1.1603	-0.812132	-1.0506	4.18998	ST6GALNAC5 (ST6 N-acetylgalactosaminide alpha-2,6-sialyltransferase 5)	UP
SAMPLE	STAC2	342667	HU-15241-1	ENSG00000141750	-0.814362	-3.03614	1.52412	1.77562		NO_hit
SAMPLE	STARD13	90627	HU-09619-1	ENSG00000133121	0.519233	-0.604029	-0.130287	-0.42524		NO_hit
SAMPLE	STARD8	9754	HU-13723-1	ENSG00000130052	-0.90576	-1.64076	-0.897849	0.252353		NO_hit
SAMPLE	STAT2	6773	HU-03610-1	ENSG00000170581	1.32519	1.32822	-0.234914	-0.449444		NO_hit
SAMPLE	STAT5A	6776	HU-10815-1	ENSG00000126561	0.793345	-2.07062	-0.144543	-1.48035	STAT5A (signal transducer and activator of transcription 5A)	down
SAMPLE	STEAP4	79689	HU-08037-1	ENSG00000127954	0.484215	0.065543	-0.564897	-0.489649		NO_hit
POS-UP	STK3	6788			1.44389	1.45199	1.33579	0.271943		Control
POS-UP	STK3	6788			-0.622016	-0.065121	0.059057	0.800867		Control
POS-UP	STK3	6788			0.168781	0.072794	-1.65169	1.04738		Control
POS-UP	STK3	6788			0.585416	-0.644486	1.79377	1.18195		Control
POS-UP	STK3	6788			-0.392337	-0.4713	-1.42296	1.40357		Control
POS-UP	STK3	6788			0.552035	0.455018	1.74242	1.4285		Control
POS-UP	STK3	6788			0.210121	-1.19887	-1.40865	1.44489		Control
POS-UP	STK3	6788			-0.460557	-0.439842	0.226292	1.53003		Control
POS-UP	STK3	6788			-0.363404	0.303539	1.59421	1.96009		Control
POS-UP	STK3	6788			-1.35672	-0.52365	-0.213236	2.00524		Control
POS-UP	STK3	6788			-3.19912	-1.14851	-2.12509	2.11923		Control
POS-UP	STK3	6788			0.473951	-0.053993	0.239828	2.21171		Control
POS-UP	STK3	6788			-0.506364	-1.18367	0.200982	2.26735		Control
POS-UP	STK3	6788			0.51087	-0.580701	0.861219	2.2924		Control
POS-UP	STK3	6788			-0.664469	-0.80335	-2.05774	2.35843		Control
POS-UP	STK3	6788			0.467818	-0.485301	1.38132	2.36973		Control
POS-UP	STK3	6788			0.274545	0.38098	-1.29558	2.44426		Control
POS-UP	STK3	6788			-1.02437	-0.321444	-0.508607	2.45715		Control
POS-UP	STK3	6788			0.874409	-0.523479	-0.915942	2.53185		Control
POS-UP	STK3	6788			-0.456177	-1.23505	-0.309337	2.70641		Control
POS-UP	STK3	6788			-0.318315	0.951373	-0.587676	2.71255		Control
POS-UP	STK3	6788			0.18739	-0.256019	2.65194	2.73882		Control
POS-UP	STK3	6788			-0.187391	-1.60305	0.705823	2.7805		Control
POS-UP	STK3	6788			-0.394126	-0.347496	0.34538	2.78228		Control
POS-UP	STK3	6788			0.240165	-0.668755	-0.724036	2.80621		Control
POS-UP	STK3	6788			-2.12063	-1.78318	-0.128418	2.9488		Control
POS-UP	STK3	6788			-0.31979	-0.033621	1.62481	2.96999		Control
POS-UP	STK3	6788			-0.377207	-0.138095	0.273653	2.99418		Control
POS-UP	STK3	6788			-0.35065	-0.110118	1.43254	3.02022		Control
POS-UP	STK3	6788			1.15546	0.474542	0.769364	3.04397		Control
POS-UP	STK3	6788			-0.188128	-1.10556	1.57766	3.10484		Control
POS-UP	STK3	6788			-4.99014	-0.577651	-1.0091	3.11582		Control
POS-UP	STK3	6788			-0.860095	-0.342145	-1.88885	3.15613		Control
POS-UP	STK3	6788			-0.170328	0.94845	1.8908	3.65287		Control
POS-UP	STK3	6788			-0.390627	-1.77471	-0.998279	3.66955		Control
POS-UP	STK3	6788			-0.495715	-0.834335	0.838062	4.05945		Control
SAMPLE	STMN3	50861	HU-12718-1	ENSG00000197457	-1.24964	-2.10537	1.78103	-0.41167		NO_hit
SAMPLE	STOX2	56977	HU-00515-1	ENSG00000173320	-2.39714	-1.84643	0.386915	-0.230019		NO_hit
SAMPLE	STRA6	64220	HU-09256-1	ENSG00000137868	-4.26783	-3.36865	-0.776637	-1.21416		NO_hit
SAMPLE	STX11	8676	HU-01365-1	ENSG00000135604	-0.046283	-1.63159	1.45035	0.754633		NO_hit
SAMPLE	STX18-AS1	100507266	HNC-02707-1	ENSG00000247708	1.41893	1.61418	0.581126	-0.226112		NO_hit
SAMPLE	STX1B2	112755	HU-02925-1	ENSG00000099365	0.520142	-0.0478	0.337479	-0.269907		NO_hit
SAMPLE	STXBP6	29091	HU-12548-1	ENSG00000168952	0.547089	0.779791	-1.03526	-0.72838		NO_hit
SAMPLE	SULT1A1	6817	HU-10755-1	ENSG00000196502	-1.13908	-1.10433	0.424613	2.55388	SULT1A1 (sulfotransferase family 1A member 1)	UP
SAMPLE	SULT1A2	6799	HU-12743-1	ENSG00000197165	-2.7551	-0.792239	0.870239	0.317289		NO_hit
SAMPLE	SULT1B1	27284	HU-11934-1	ENSG00000173597	-4.35137	-2.14289	0.469228	-1.871	SULT1B1 (sulfotransferase family 1B member 1)	down
SAMPLE	SUV39H1	6839	HU-15818-1	ENSG00000101945	-5.96128	-1.81349	-0.897773	0.267091		NO_hit
SAMPLE	SUV39H2	79723	HU-09365-1	ENSG00000152455	0.519504	0.046519	1.1682	0.161126		NO_hit
SAMPLE	SV2B	9899	HU-01074-1	ENSG00000185518	-1.45087	-0.761809	0.40448	-0.743935		NO_hit
SAMPLE	SYCP2	10388	HU-07114-1	ENSG00000196074	2.62846	2.99832	-1.80362	1.3737		NO_hit
SAMPLE	SYDE1	85360	HU-14284-1	ENSG00000105137	0.013406	0.973866	1.86523	-1.05038		NO_hit
SAMPLE	SYNE2	23224	HU-09900-1	ENSG00000054654	-2.10493	-0.142255	-0.590812	0.149829		NO_hit
SAMPLE	SYT12	91683	HU-08209-1	ENSG00000173227	0.427302	0.338002	0.457461	2.41691	SYT12 (synaptotagmin 12)	UP
SAMPLE	SYT7	51760	HU-00606-1	ENSG00000103528	-3.89555	-3.92129	0.05946	-1.1597		NO_hit
SAMPLE	SYTL1	84958	HU-05544-1	ENSG00000142765	-0.891279	0.850962	0.377416	-1.19268		NO_hit
SAMPLE	SYTL2	54843	HU-06113-1	ENSG00000137501	-1.4691	-0.55553	-0.909493	0.061194		NO_hit
SAMPLE	TACR2	6865	HU-04852-1	ENSG00000075073	0.523759	0.112483	0.215966	-0.158598		NO_hit
SAMPLE	TAGLN	6876	HU-02215-1	ENSG00000149591	0.448079	-1.4004	0.638073	3.12979	TAGLN (transgelin)	UP
SAMPLE	TARSL2	123283	HU-08990-1	ENSG00000185418	-0.93466	-0.21873	0.006485	-0.870964		NO_hit
SAMPLE	TBC1D30	23329	HU-00523-1	ENSG00000111490	-0.550104	-0.847312	-0.257807	-0.654201		NO_hit
SAMPLE	TBKBP1	9755	HU-12624-1	ENSG00000198933	-2.23211	-2.3509	0.674285	-1.27684		NO_hit
SAMPLE	TBL1X	6907	HU-11156-1	ENSG00000101849	-4.32816	-4.17324	0.148628	-1.30757		NO_hit
SAMPLE	TBX19	9095	HU-01698-1	ENSG00000143178	-0.006537	-1.14999	0.27779	-0.564222		NO_hit
SAMPLE	TBX3	6926	HU-15223-1	ENSG00000135111	1.33069	0.544189	-1.6992	-0.089671		NO_hit
SAMPLE	TCEAL3	85012	HU-11121-1	ENSG00000196507	-4.1836	0.718099	-1.3166	-1.15688		NO_hit
SAMPLE	TCF7L1	83439	HU-15445-1	ENSG00000152284	-3.04195	-1.42598	-0.354103	-2.42862	TCF7L1 (transcription factor 7 like 1)	down
SAMPLE	TCN1	6947	HU-14280-1	ENSG00000134827	-3.97769	-6.63969	-0.220634	-1.61456	TCN1 (transcobalamin 1)	down-lethal
SAMPLE	TCP11L1	55346	HU-07201-1	ENSG00000176148	-0.788018	-2.7723	-0.856271	-1.15531		NO_hit
SAMPLE	TCP11L2	255394	HU-04269-1	ENSG00000166046	0.369987	-0.188764	0.140255	-0.464175		NO_hit
SAMPLE	TDRD7	23424	HU-08081-1	ENSG00000196116	1.77664	1.51587	1.0837	0.176589		NO_hit
SAMPLE	TEAD2	8463	HU-00514-1	ENSG00000074219	0.450988	-0.055503	0.291814	0.040955		NO_hit
SAMPLE	TEF	7008	HU-03301-1	ENSG00000167074	0.810109	0.111574	-0.710072	0.816233		NO_hit
SAMPLE	TEK	7010	HU-08228-1	ENSG00000120156	0.388115	0.671107	-0.939872	-0.75879		NO_hit
SAMPLE	TET1	80312	HU-05389-1	ENSG00000138336	-0.754711	-0.630199	-0.301197	-1.59008	TET1 (tet methylcytosine dioxygenase 1)	down
SAMPLE	TFAP4	7023	HU-03697-1	ENSG00000090447	-1.58314	-1.15327	0.041065	0.402279		NO_hit
SAMPLE	TFCP2L1	29842	HU-13123-1	ENSG00000115112	1.33216	0.634787	-0.944029	0.151589		NO_hit
SAMPLE	TFPI2	7980	HU-01574-1	ENSG00000105825	1.16895	0.790319	1.28531	1.14767		NO_hit
SAMPLE	TGFB1	7040	HU-01680-1	ENSG00000105329	1.14996	0.729492	-0.612735	-0.903694		NO_hit
SAMPLE	TGFB1I1	7041	HU-09364-1	ENSG00000140682	0.076434	0.397044	-0.917877	-0.388374		NO_hit
SAMPLE	TGFB2	7042	HU-08410-1	ENSG00000092969	0.494503	0.363207	0.595644	-1.13288		NO_hit
SAMPLE	TGFB3	7043	HU-04459-1	ENSG00000119699	0.68147	-0.189655	-0.82298	-0.166161		NO_hit
SAMPLE	TGFBR3	7049	HU-05686-1	ENSG00000069702	-2.08103	-0.979866	-0.555111	0.050182		NO_hit
SAMPLE	TGM2	7052	HU-10071-1	ENSG00000198959	0.027761	0.825759	0.615467	-0.4244		NO_hit
SAMPLE	TGM4	7047	HU-02098-1	ENSG00000163810	-0.73544	-0.215425	-1.03326	-0.840269		NO_hit
SAMPLE	TGM5	9333	HU-07155-1	ENSG00000104055	0.903202	0.699691	0.970695	-0.983685		NO_hit
SAMPLE	THBD	7056	HU-00032-1	ENSG00000178726	0.747579	-0.838828	1.39596	-0.164324		NO_hit
SAMPLE	THNSL1	79896	HU-05104-1	ENSG00000185875	1.01211	0.830575	-0.581793	-0.343297		NO_hit
SAMPLE	THNSL2	55258	HU-07553-1	ENSG00000144115	-0.853411	0.064427	0.475338	-0.599149		NO_hit
SAMPLE	TIAF1	9220	HU-22144-1	ENSG00000221995	-0.495003	1.01823	-0.462948	0.829896		NO_hit
SAMPLE	TJP3	27134	HU-00942-1	ENSG00000105289	1.11889	0.937185	-1.01649	0.155216		NO_hit
SAMPLE	TLE2	7089	HU-07609-1	ENSG00000065717	0.858841	1.32428	0.854483	-0.138687		NO_hit
SAMPLE	TLR4	7099	HU-08662-1	ENSG00000136869	0.708253	0.292819	0.279003	0.51787		NO_hit
SAMPLE	TLR6	10333	HU-02207-1	ENSG00000174130	-0.119423	0.184192	0.105667	0.626617		NO_hit
SAMPLE	Tmc4	353499	MU-00665-1	ENSMUSG00000019734	0.47758	0.13409	1.53599	6.52913		NO_hit
SAMPLE	TMC6	11322	HU-07698-1	ENSG00000141524	-0.243362	-0.646607	-0.36214	0.594734		NO_hit
SAMPLE	TMC7	79905	HU-02354-1	ENSG00000170537	-3.12586	-2.52799	0.31187	1.64783		NO_hit
SAMPLE	TMCC2	9911	HU-07259-1	ENSG00000133069	-0.366987	-0.732522	-0.656337	-0.858159		NO_hit
SAMPLE	TMCC3	57458	HU-04017-1	ENSG00000057704	0.028383	0.015907	0.032053	2.75317	TMCC3 (transmembrane and coiled-coil domain family 3)	UP
SAMPLE	TMEM100	55273	HU-04634-1	ENSG00000166292	-0.282494	-0.884269	-0.58259	1.22434		NO_hit
SAMPLE	TMEM105	284186	HU-02601-1	ENSG00000185332	1.30934	0.810403	0.69586	-0.172327		NO_hit
SAMPLE	TMEM106A	113277	HU-14671-1	ENSG00000184988	-0.917158	-0.6897	-0.066725	1.6359		NO_hit
SAMPLE	TMEM117	84216	HU-15508-1	ENSG00000139173	0.86993	0.010293	-3.41055	2.18437	TMEM117 (transmembrane protein 117)	UP
SAMPLE	TMEM132B	114795	HU-05128-1	ENSG00000139364	0.126459	0.654429	-0.379945	0.116291		NO_hit
SAMPLE	TMEM136	219902	HU-12118-1	ENSG00000181264	-0.254112	0.300741	0.890989	-0.752685		NO_hit
SAMPLE	TMEM144	55314	HU-01890-1	ENSG00000164124	-0.219242	1.28987	0.735254	0.402812		NO_hit
SAMPLE	TMEM158	25907	HU-22159-1	ENSG00000249992	0.204611	2.58601	-0.223225	-0.519603		NO_hit
SAMPLE	TMEM17	200728	HU-04851-1	ENSG00000186889	0.024048	-0.086329	-1.50181	-0.553752		NO_hit
SAMPLE	TMEM171	134285	HU-03728-1	ENSG00000157111	-0.385531	-0.547756	0.780006	-1.01449		NO_hit
SAMPLE	Tmem192	73067	MU-00780-1	ENSMUSG00000025521	-0.273886	-0.40761	-0.736234	0.119723		NO_hit
SAMPLE	TMEM20	159371	HU-05740-1	ENSG00000176273	0.083525	0.732351	0.270949	-0.856893		NO_hit
SAMPLE	TMEM201	199953	HU-08143-1	ENSG00000188807	0.148757	0.497124	2.10938	-0.12627		NO_hit
SAMPLE	TMEM217	221468	HU-08517-1	ENSG00000172738	0.067461	-0.688633	1.507	1.34391		NO_hit
SAMPLE	TMEM30B	161291	HU-13107-1	ENSG00000182107	-4.7788	-3.55378	-1.70497	-1.99361	TMEM30B (transmembrane protein 30B)	down
SAMPLE	TMEM38B	55151	HU-05839-1	ENSG00000095209	0.39033	-0.191789	-0.143688	0.936096		NO_hit
SAMPLE	TMEM44	93109	HU-09195-1	ENSG00000145014	0.774403	0.843125	-1.65171	3.60033	TMEM44 (transmembrane protein 44)	UP
SAMPLE	TMEM45A	55076	HU-13100-1	ENSG00000181458	-3.619	0.393023	-0.375323	-1.61795	TMEM45A (transmembrane protein 45A)	down
SAMPLE	TMEM47	83604	HU-12987-1	ENSG00000147027	1.47383	0.049436	-0.399582	-0.165432		NO_hit
SAMPLE	TMEM63C	57156	HU-05859-1	ENSG00000165548	0.874295	0.829382	-0.542081	0.423278		NO_hit
SAMPLE	TMEM68	137695	HU-01916-1	ENSG00000167904	-0.168596	0.4858	0.705878	0.266121		NO_hit
SAMPLE	TMEM86A	144110	HU-16035-1	ENSG00000151117	-0.659101	0.711195	-1.12815	-0.632645		NO_hit
SAMPLE	TMEM92	162461	HU-03556-1	ENSG00000167105	2.29261	1.83612	2.93728	0.534059		NO_hit
SAMPLE	TMPRSS4	56649	HU-09974-1	ENSG00000137648	1.13752	1.80358	-1.04686	-0.327747		NO_hit
SAMPLE	TNFAIP2	7127	HU-03644-1	ENSG00000185215	-1.30509	0.34867	-1.18386	0.782896		NO_hit
SAMPLE	TNFAIP6	7130	HU-03823-1	ENSG00000123610	-0.765184	-2.30297	-0.209303	0.075683		NO_hit
SAMPLE	TNFAIP8	25816	HU-05489-1	ENSG00000145779	-0.377201	-1.47742	1.28259	1.41966		NO_hit
SAMPLE	TNFRSF14	8764	HU-08062-1	ENSG00000157873	0.739458	0.674491	0.021305	0.644227		NO_hit
SAMPLE	TNFSF10	8743	HU-02612-1	ENSG00000121858	0.558089	1.1362	0.494785	0.262288		NO_hit
SAMPLE	TNFSF12	8742	HU-22738-1	ENSG00000239697	-0.035972	0.882155	1.18787	0.493851		NO_hit
SAMPLE	TNFSF13B	10673	HU-04891-1	ENSG00000102524	-0.689311	-0.396408	-1.38307	-0.42589		NO_hit
SAMPLE	TNFSF15	9966	HU-01260-1	ENSG00000181634	0.273058	1.47513	-0.940348	0.09982		NO_hit
SAMPLE	TNNI1	7135	HU-07427-1	ENSG00000159173	0.059874	0.930361	1.1973	0.012894		NO_hit
SAMPLE	TNNI2	7136	HU-02960-1	ENSG00000130598	0.312773	1.03228	0.808118	0.783676		NO_hit
SAMPLE	TNNT1	7138	HU-10177-1	ENSG00000105048	1.15161	0.048506	0.795315	1.55181		NO_hit
SAMPLE	TNRC6B	23112	HU-08273-1	ENSG00000100354	1.38851	1.04256	-0.740946	0.067413		NO_hit
SAMPLE	TNS1	7145	HU-14011-1	ENSG00000079308	-0.095091	-0.709348	0.810266	1.00403		NO_hit
SAMPLE	TNXB	7148	HU-15945-1	ENSG00000168477	0.333225	0.562677	0.058759	0.490038		NO_hit
SAMPLE	TOM1	10043	HU-14369-1	ENSG00000100284	-0.741914	0.883843	-0.919696	0.715559		NO_hit
SAMPLE	TP63	8626	HU-12260-1	ENSG00000073282	0.69623	0.980906	0.417285	-0.703351		NO_hit
SAMPLE	TPM1	7168	HU-08191-1	ENSG00000140416	0.549582	0.88841	-1.1396	-0.831218		NO_hit
SAMPLE	TPRG1	285386	HU-03769-1	ENSG00000188001	0.586369	0.287738	-0.706716	0.530688		NO_hit
SAMPLE	TPST1	8460	HU-05103-1	ENSG00000169902	-0.842568	-1.06641	-1.85229	-0.841743		NO_hit
SAMPLE	TRAF1	7185	HU-04043-1	ENSG00000056558	-0.644157	-1.02326	0.008316	0.676363		NO_hit
SAMPLE	TRAM1L1	133022	HU-13715-1	ENSG00000174599	0.906662	0.722165	0.408311	0.377021		NO_hit
SAMPLE	TRAM2	9697	HU-02782-1	ENSG00000065308	-5.8235	-7.20313	0.545502	-1.45364	TRAM2 (translocation associated membrane protein 2)	down-lethal
SAMPLE	TRAPPC6A	79090	HU-06618-1	ENSG00000007255	0.195943	0.37683	-0.643453	-0.669944		NO_hit
SAMPLE	TRIM34	117854	HU-08843-1	ENSG00000121236	-0.186695	1.23108	-1.20419	1.14223		NO_hit
SAMPLE	TRIM36	55521	HU-12958-1	ENSG00000152503	-0.993397	-1.58827	-0.509319	-1.08512		NO_hit
SAMPLE	TRIM46	80128	HU-02545-1	ENSG00000163462	-1.05935	-0.704096	1.14475	-0.213524		NO_hit
SAMPLE	TRIM69	140691	HU-09282-1	ENSG00000185880	0.648437	1.13459	1.42214	0.606397		NO_hit
SAMPLE	TRIML2	205860	HU-04942-1	ENSG00000179046	-1.32469	-0.617492	-0.472537	-0.733857		NO_hit
SAMPLE	TRPM6	140803	HU-07862-1	ENSG00000119121	-0.921203	-1.86812	0.541525	-1.40519	TRPM6 (transient receptor potential cation channel subfamily M member 6)	down
SAMPLE	TRPV3	162514	HU-12147-1	ENSG00000167723	0.50068	0.828061	0.641255	0.550031		NO_hit
SAMPLE	TSEN2	80746	HU-06566-1	ENSG00000154743	-1.13072	1.03941	-1.07188	-1.41751	TSEN2 (tRNA splicing endonuclease subunit 2)	down
SAMPLE	TSHZ2	128553	HU-01592-1	ENSG00000182463	0.0008	-0.072187	1.45678	-0.290859		NO_hit
SAMPLE	TSPAN15	23555	HU-13736-1	ENSG00000099282	-1.43847	-1.14979	-0.674491	-0.72818		NO_hit
SAMPLE	TSPAN2	10100	HU-05457-1	ENSG00000134198	-1.03233	0.442421	-0.875971	-1.27333		NO_hit
SAMPLE	TSPAN5	10098	HU-03519-1	ENSG00000168785	1.24981	1.59989	-1.47473	-1.67568	TSPAN5 (tetraspanin 5)	down
SAMPLE	TSPAN7	7102	HU-01691-1	ENSG00000156298	-1.84669	-1.89933	0.276422	0.112267		NO_hit
SAMPLE	TSSK3	81629	HU-14258-1	ENSG00000162526	-6.2396	-6.26295	-0.567899	-2.33318	TSSK3 (testis specific serine kinase 3)	down-lethal
SAMPLE	TSSK3	81629	HU-14258-1	ENSG00000162526	-4.07517	-1.28024	-1.31839	-1.29005	TSSK3 (testis specific serine kinase 3)	down
SAMPLE	TTC21A	199223	HU-02275-1	ENSG00000168026	0.922193	0.391104	0.032595	0.503859		NO_hit
SAMPLE	TTC7B	145567	HU-08706-1	ENSG00000165914	-1.60611	-0.74034	-0.514936	-0.360717		NO_hit
SAMPLE	TTC9	23508	HU-00683-1	ENSG00000133985	-0.575292	-0.660151	-0.487443	0.985257		NO_hit
SAMPLE	TTLL7	79739	HU-07293-1	ENSG00000137941	-0.730439	-0.479704	0.198746	2.68642	TTLL7 (tubulin tyrosine ligase like 7)	UP
SAMPLE	TTPA	7274	HU-05358-1	ENSG00000137561	0.600424	0.445356	-0.759381	1.21548		NO_hit
SAMPLE	TTYH2	94015	HU-02635-1	ENSG00000141540	-1.61477	-1.51643	0.938121	-1.08236		NO_hit
SAMPLE	TUBAL3	79861	HU-00764-1	ENSG00000178462	0.306579	1.1926	-0.034056	-0.381533		NO_hit
SAMPLE	TUFT1	7286	HU-08113-1	ENSG00000143367	-5.16876	-1.27326	-0.867439	-0.680108		NO_hit
SAMPLE	TWIST1	7291	HU-15157-1	ENSG00000122691	-0.602966	-1.6235	0.359839	0.081939		NO_hit
SAMPLE	TYSND1	219743	HU-09071-1	ENSG00000156521	-0.272015	0.833653	0.065165	6.6e-05		NO_hit
SAMPLE	UAP1L1	91373	HU-12936-1	ENSG00000197355	-0.497769	-1.19223	1.18001	0.016357		NO_hit
SAMPLE	UBA7	7318	HU-13427-1	ENSG00000182179	0.591421	-0.772204	-0.02494	0.485225		NO_hit
SAMPLE	UBE2CBP	90025	HU-02502-1	ENSG00000118420	0.912374	1.05228	1.11991	0.308865		NO_hit
SAMPLE	UBE2L6	9246	HU-15729-1	ENSG00000156587	0.423408	-0.028675	-1.3068	1.58486		NO_hit
SAMPLE	UCN2	90226	HU-15509-1	ENSG00000145040	-2.17929	-0.559653	-0.36268	-0.720182		NO_hit
SAMPLE	UGT1A3	54659	HU-21914-1	ENSG00000243135	-3.19864	-3.74259	0.611587	-2.12145	UGT1A3 (UDP glucuronosyltransferase family 1 member A3)	down-lethal
SAMPLE	ULK1	8408	HU-02253-1	ENSG00000177169	-1.09317	-0.51295	-1.36248	0.520514		NO_hit
SAMPLE	UNC5A	90249	HU-15917-1	ENSG00000113763	-0.216658	0.434765	-0.676714	-0.247055		NO_hit
SAMPLE	UNC5B	219699	HU-12436-1	ENSG00000107731	-3.05383	-0.813331	0.415572	-0.940063		NO_hit
SAMPLE	UNC5C	8633	HU-05171-1	ENSG00000182168	0.868149	0.186885	-0.296028	1.0227		NO_hit
SAMPLE	UPK3B	80761	HU-14221-1	ENSG00000135180	1.9656	3.46449	-0.440733	0.438234		NO_hit
SAMPLE	USP18	11274	HU-10511-1	ENSG00000184979	-0.850659	0.1432	-0.15168	-1.19053		NO_hit
SAMPLE	USP54	159195	HU-09576-1	ENSG00000166348	-0.873205	-1.0818	-0.355741	-1.35836		NO_hit
SAMPLE	VAMP1	6843	HU-09943-1	ENSG00000139190	-3.70478	-5.23118	0.869465	-0.470786		NO_hit
SAMPLE	VASH2	79805	HU-09349-1	ENSG00000143494	-0.510922	-0.235098	-1.42084	-0.431196		NO_hit
SAMPLE	VASN	114990	HU-01476-1	ENSG00000168140	1.18768	0.667596	0.768266	0.564394		NO_hit
SAMPLE	VAV3	10451	HU-07761-1	ENSG00000134215	1.71165	1.83214	-0.650631	-1.36274		NO_hit
SAMPLE	VGCNL1	259232	HU-09513-1	ENSG00000102452	0.628092	-4.39633	0.507266	-0.232306		NO_hit
SAMPLE	VLDLR	7436	HU-09152-1	ENSG00000147852	-0.705944	-0.069623	0.970644	1.21925		NO_hit
SAMPLE	VNN3	55350	HU-06460-1	ENSG00000093134	-0.293875	-1.78469	-0.645556	-0.762568		NO_hit
SAMPLE	VSNL1	7447	HU-00040-1	ENSG00000163032	-0.446474	0.213991	-1.32107	0.396586		NO_hit
SAMPLE	VTCN1	79679	HU-06189-1	ENSG00000134258	-1.74048	-0.650307	-0.174349	-0.200354		NO_hit
SAMPLE	VWA2	340706	HU-05257-1	ENSG00000165816	-1.31952	-2.61441	-0.390304	1.60388		NO_hit
SAMPLE	WDR17	116966	HU-10288-1	ENSG00000150627	1.23104	0.979792	2.0064	0.188301		NO_hit
SAMPLE	WDR21B	285429	HU-13823-1	ENSG00000182308	1.1007	0.831271	-0.813403	0.026537		NO_hit
SAMPLE	WDR60	55112	HU-00394-1	ENSG00000126870	-0.675378	-0.59584	0.67005	-0.172555		NO_hit
SAMPLE	WDR63	126820	HU-08519-1	ENSG00000162643	-0.310723	0.071562	-0.447734	-0.772262		NO_hit
SAMPLE	WDR66	144406	HU-13070-1	ENSG00000158023	-1.70672	-0.553165	-0.29627	0.111247		NO_hit
SAMPLE	WDR69	164781	HU-01951-1	ENSG00000123977	-0.368284	-0.943667	0.049366	-0.977492		NO_hit
SAMPLE	WDR78	79819	HU-04665-1	ENSG00000152763	0.778994	0.251039	0.774251	0.14317		NO_hit
SAMPLE	WFDC2	10406	HU-09499-1	ENSG00000101443	-1.01816	-0.313009	-0.730689	-1.17794		NO_hit
SAMPLE	WIPF1	7456	HU-15958-1	ENSG00000115935	2.40533	0.985954	-0.077382	1.24981		NO_hit
SAMPLE	WIPI1	55062	HU-03772-1	ENSG00000070540	-2.61742	-2.33893	-0.781007	-1.2729		NO_hit
SAMPLE	WNK4	65266	HU-07948-1	ENSG00000126562	-0.100001	0.390118	0.99664	0.274007		NO_hit
SAMPLE	WNT10B	7480	HU-07236-1	ENSG00000169884	0.068646	0.428093	0.888593	2.08758	WNT10B (Wnt family member 10B)	UP
SAMPLE	WNT3	7473	HU-14496-1	ENSG00000108379	-1.0356	-0.347702	0.350257	-0.40918		NO_hit
SAMPLE	WTIP	126374	HU-00085-1	ENSG00000142279	-10.1408	-10.9831	0.83263	-2.36615	WTIP (Wilms tumor 1 interacting protein)	down-lethal
SAMPLE	WWC1	23286	HU-05773-1	ENSG00000113645	0.6609	-1.70367	0.838218	-0.916197		NO_hit
POS-DOWN	Wwtr1	97064			-0.942411	-1.6033	0.340416	-2.69648		Control
POS-DOWN	Wwtr1	97064			-0.878189	0.102933	-2.90851	-2.5888		Control
POS-DOWN	Wwtr1	97064			-0.372239	-0.695252	0.153835	-2.46806		Control
POS-DOWN	Wwtr1	97064			0.282023	-0.924314	0.776441	-2.16589		Control
POS-DOWN	Wwtr1	97064			0.377716	0.936905	0.21741	-2.07113		Control
POS-DOWN	Wwtr1	97064			-0.328582	0.975125	-0.096409	-2.02278		Control
POS-DOWN	Wwtr1	97064			-0.823707	-0.690123	-1.59062	-1.96317		Control
POS-DOWN	Wwtr1	97064			0.33877	-0.335228	1.27977	-1.95498		Control
POS-DOWN	Wwtr1	97064			-0.315669	-1.23736	-1.70758	-1.94727		Control
POS-DOWN	Wwtr1	97064			-0.927527	0.123156	0.154034	-1.93362		Control
POS-DOWN	Wwtr1	97064			0.525051	1.31823	-0.79026	-1.90731		Control
POS-DOWN	Wwtr1	97064			1.77172	0.705244	2.21571	-1.89837		Control
POS-DOWN	Wwtr1	97064			-0.795054	0.209052	-0.046803	-1.8779		Control
POS-DOWN	Wwtr1	97064			0.725291	0.329594	-0.880647	-1.86455		Control
POS-DOWN	Wwtr1	97064			0.441697	1.31744	-0.976979	-1.86363		Control
POS-DOWN	Wwtr1	97064			-0.791028	0.180962	0.587836	-1.85339		Control
POS-DOWN	Wwtr1	97064			-0.29658	1.66339	-0.011208	-1.8484		Control
POS-DOWN	Wwtr1	97064			-1.87717	1.45836	-1.40558	-1.81207		Control
POS-DOWN	Wwtr1	97064			-0.652271	1.68274	-0.715464	-1.76198		Control
POS-DOWN	Wwtr1	97064			0.467011	1.03695	-0.665429	-1.74704		Control
POS-DOWN	Wwtr1	97064			-0.243587	0.29722	0.213014	-1.73741		Control
POS-DOWN	Wwtr1	97064			0.145023	0.10261	0.037076	-1.7333		Control
POS-DOWN	Wwtr1	97064			0.522023	0.120888	-1.23574	-1.67794		Control
POS-DOWN	Wwtr1	97064			0.635887	0.753353	-0.846759	-1.65366		Control
POS-DOWN	Wwtr1	97064			-0.093447	-0.281941	-0.349912	-1.64143		Control
POS-DOWN	Wwtr1	97064			0.106774	1.34418	-2.01145	-1.63866		Control
POS-DOWN	Wwtr1	97064			0.67708	0.813442	0.645771	-1.62878		Control
POS-DOWN	Wwtr1	97064			0.25712	0.282844	0.319079	-1.60513		Control
POS-DOWN	Wwtr1	97064			-0.659759	0.439817	0.950897	-1.56872		Control
POS-DOWN	Wwtr1	97064			-0.614234	0.680601	0.369546	-1.53442		Control
POS-DOWN	Wwtr1	97064			-0.357503	0.3962	-0.907998	-1.50347		Control
POS-DOWN	Wwtr1	97064			-0.531932	0.662253	-0.53357	-1.5009		Control
POS-DOWN	Wwtr1	97064			-0.785505	0.806779	0.605386	-1.4711		Control
POS-DOWN	Wwtr1	97064			0.224754	-0.30926	-1.08798	-1.45712		Control
POS-DOWN	Wwtr1	97064			0.375981	-0.182165	-3.20677	-1.38409		Control
POS-DOWN	Wwtr1	97064			-0.443167	1.28319	-1.45184	-1.37551		Control
POS-DOWN	Wwtr1	97064			-0.306063	0.569271	-0.838406	-1.3333		Control
POS-DOWN	Wwtr1	97064			0.326975	1.43489	0.473236	-1.31448		Control
POS-DOWN	Wwtr1	97064			-0.003133	0.79145	-0.425684	-1.29431		Control
POS-DOWN	Wwtr1	97064			0.700098	0.683038	-0.594451	-1.24713		Control
POS-DOWN	Wwtr1	97064			0.550447	1.18625	-0.861944	-0.955367		Control
POS-DOWN	Wwtr1	97064			-0.313869	-0.532728	1.00495	-0.875964		Control
SAMPLE	XK	7504	HU-13077-1	ENSG00000047597	-0.245426	-0.580008	1.4269	0.782304		NO_hit
SAMPLE	YPEL2	388403	HU-04693-1	ENSG00000175155	0.784096	0.903845	0.578268	0.555559		NO_hit
SAMPLE	YPEL3	83719	HU-15593-1	ENSG00000090238	0.204273	0.376748	1.08699	-0.595458		NO_hit
SAMPLE	YY1	7528	HU-04357-1	ENSG00000100811	-1.87606	0.474687	1.98179	-0.786015		NO_hit
SAMPLE	ZBTB46	140685	HU-09818-1	ENSG00000130584	-0.092481	-0.830331	-0.776176	1.39279		NO_hit
SAMPLE	ZC3H8	84524	HU-13756-1	ENSG00000144161	0.2144	0.42391	-1.14998	-0.272754		NO_hit
SAMPLE	ZCCHC24	219654	HU-04986-1	ENSG00000165424	-1.02476	-1.26616	-0.317578	-0.965998		NO_hit
SAMPLE	ZDHHC2	51201	HU-04301-1	ENSG00000104219	-0.736219	-0.785373	1.48253	0.67961		NO_hit
SAMPLE	ZEB1	6935	HU-15190-1	ENSG00000148516	-0.747223	-0.119083	-0.958474	-0.671838		NO_hit
SAMPLE	ZEB2	9839	HU-01013-1	ENSG00000169554	0.267376	-0.898327	1.6674	-0.257378		NO_hit
SAMPLE	ZFHX2	85446	HU-00571-1	ENSG00000136367	1.28441	1.68299	1.7997	-0.466494		NO_hit
SAMPLE	ZFP57	346171	HU-22758-1	ENSG00000204644	0.265448	0.688989	-0.273131	1.09612		NO_hit
SAMPLE	ZFYVE1	53349	HU-01341-1	ENSG00000165861	-2.46804	-0.235151	0.958442	0.57675		NO_hit
SAMPLE	ZFYVE28	57732	HU-15849-1	ENSG00000159733	-0.550374	0.154138	-0.51407	-0.138638		NO_hit
SAMPLE	ZHX2	22882	HU-03944-1	ENSG00000178764	0.081006	0.364856	0.823394	0.471479		NO_hit
SAMPLE	ZMYND15	84225	HU-03008-1	ENSG00000141497	-4.90573	-5.01338	0.146089	-1.58167	ZMYND15 (zinc finger MYND-type containing 15)	down-lethal
SAMPLE	ZNF117	51351	HU-01745-1	ENSG00000152926	0.061948	0.239501	-1.3523	-0.493782		NO_hit
SAMPLE	ZNF287	57336	HU-14385-1	ENSG00000141040	-1.67948	-0.515638	1.46807	0.82557		NO_hit
SAMPLE	ZNF385A	25946	HU-11704-1	ENSG00000161642	-0.866913	-0.494905	-1.07333	0.464263		NO_hit
SAMPLE	ZNF385B	151126	HU-13479-1	ENSG00000144331	0.835126	0.188342	1.12468	-0.902739		NO_hit
SAMPLE	ZNF404	342908	HU-14826-1	ENSG00000176222	0.650404	0.095932	0.671608	1.02759		NO_hit
SAMPLE	ZNF425	155054	HU-10310-1	ENSG00000204947	-2.25998	-4.09031	-0.038643	-2.17234	ZNF425 (zinc finger protein 425)	down-lethal
SAMPLE	ZNF488	118738	HU-07379-1	ENSG00000165388	-0.0008	-0.027525	-0.713443	-0.679752		NO_hit
SAMPLE	ZNF514	84874	HU-04423-1	ENSG00000144026	0.740132	1.0135	0.250078	0.266508		NO_hit
SAMPLE	ZNF57	126295	HU-05688-1	ENSG00000171970	0.279775	-0.139784	0.525052	0.577347		NO_hit
SAMPLE	ZNF594	84622	HU-10195-1	ENSG00000180626	1.21464	1.44065	0.045035	0.191854		NO_hit
SAMPLE	ZNF608	57507	HU-00008-1	ENSG00000168916	0.443308	0.241067	-1.10504	-0.500818		NO_hit
SAMPLE	ZNF658	26149	HU-11181-1	ENSG00000198566	0.593443	-0.626751	0.53274	2.39964	ZNF658 (zinc finger protein 658)	UP
SAMPLE	ZNF671	79891	HU-09114-1	ENSG00000083814	0.499071	0.543585	-0.613942	-0.886141		NO_hit
SAMPLE	ZNF775	285971	HU-06357-1	ENSG00000196456	0.186828	0.987684	0.347624	-0.073591		NO_hit
SAMPLE	ZNF785	146540	HU-16057-1	ENSG00000197162	0.902457	0.957742	1.06339	-1.09754		NO_hit
SAMPLE	ZNF827	152485	HU-03577-1	ENSG00000151612	-1.82673	-1.19077	0.618557	-1.3535		NO_hit
SAMPLE	ZNRF3	84133	HU-13641-1	ENSG00000183579	-0.792901	-1.35259	1.06128	1.91335		NO_hit
SAMPLE	ZPLD1	131368	HU-05097-1	ENSG00000170044	-0.976411	0.72788	0.318342	-1.38478		NO_hit
SAMPLE	ZRANB3	84083	HU-08292-1	ENSG00000121988	0.309861	-0.2386	-0.055068	-0.946289		NO_hit
SAMPLE	ZSCAN2	54993	HU-12539-1	ENSG00000176371	0.649509	1.09743	0.599881	0.185635		NO_hit
SAMPLE	ZSWIM4	65249	HU-00404-1	ENSG00000132003	-2.54695	0.244532	0.471016	-1.0263		NO_hit
SAMPLE					1.42452	0.662244	0.507061	0.281181		NO_hit
SAMPLE					1.12802	1.13717	1.2039	0.674491		NO_hit

## Sheet: Enrichment
GroupID	Category	Term	Description	LogP	Log(q-value)	Genes	Symbols	InTerm_InList
1_Summary	Reactome Gene Sets	R-HSA-9013149	RAC1 GTPase cycle	-5.11669	-1.08701	752,1124,4688,9901,10144,10788,10979,50649,257106,1435,5909,9750,9828,10252,55160,1780,5783,8349,147700,401541	FMNL1,CHN2,NCF2,SRGAP3,FAM13A,IQGAP2,FERMT2,ARHGEF4,ARHGAP30,CSF1,RAP1GAP,RIPOR2,ARHGEF17,SPRY1,ARHGEF10L,DYNC1I1,PTPN13,H2BC21,KLC3,CENPP	20/-
1_Member	Reactome Gene Sets	R-HSA-9013149	RAC1 GTPase cycle	-5.11669	-1.08701	752,1124,4688,9901,10144,10788,10979,50649,257106	FMNL1,CHN2,NCF2,SRGAP3,FAM13A,IQGAP2,FERMT2,ARHGEF4,ARHGAP30	9/185
1_Member	GO Biological Processes	GO:0051056	regulation of small GTPase mediated signal transduction	-4.9797	-1.08701	1124,1435,5909,9750,9828,9901,10144,10252,50649,55160,257106	CHN2,CSF1,RAP1GAP,RIPOR2,ARHGEF17,SRGAP3,FAM13A,SPRY1,ARHGEF4,ARHGEF10L,ARHGAP30	11/298
1_Member	Reactome Gene Sets	R-HSA-194315	Signaling by Rho GTPases	-4.298	-0.942548	752,1124,1780,4688,5783,8349,9828,9901,10144,10788,10979,50649,55160,147700,257106,401541	FMNL1,CHN2,DYNC1I1,NCF2,PTPN13,H2BC21,ARHGEF17,SRGAP3,FAM13A,IQGAP2,FERMT2,ARHGEF4,ARHGEF10L,KLC3,ARHGAP30,CENPP	16/706
1_Member	Reactome Gene Sets	R-HSA-9716542	Signaling by Rho GTPases, Miro GTPases and RHOBTB3	-4.18389	-0.942548	752,1124,1780,4688,5783,8349,9828,9901,10144,10788,10979,50649,55160,147700,257106,401541	FMNL1,CHN2,DYNC1I1,NCF2,PTPN13,H2BC21,ARHGEF17,SRGAP3,FAM13A,IQGAP2,FERMT2,ARHGEF4,ARHGEF10L,KLC3,ARHGAP30,CENPP	16/722
1_Member	Reactome Gene Sets	R-HSA-9012999	RHO GTPase cycle	-4.00794	-0.914657	752,1124,4688,5783,9828,9901,10144,10788,10979,50649,55160,257106	FMNL1,CHN2,NCF2,PTPN13,ARHGEF17,SRGAP3,FAM13A,IQGAP2,FERMT2,ARHGEF4,ARHGEF10L,ARHGAP30	12/449
1_Member	Reactome Gene Sets	R-HSA-9013148	CDC42 GTPase cycle	-2.29091	-0.230192	752,9901,10788,50649,257106	FMNL1,SRGAP3,IQGAP2,ARHGEF4,ARHGAP30	5/155
1_Member	Reactome Gene Sets	R-HSA-195258	RHO GTPase Effectors	-2.04377	-0.105148	752,1780,4688,8349,10788,147700,401541	FMNL1,DYNC1I1,NCF2,H2BC21,IQGAP2,KLC3,CENPP	7/326
2_Summary	GO Biological Processes	GO:0045655	regulation of monocyte differentiation	-4.95844	-1.08701	920,1435,4609,8111,7480,11005,114771,407975,6776,7855,8320,9846,10014,26013,2313,84750	CD4,CSF1,MYC,GPR68,WNT10B,SPINK5,PGLYRP3,MIR17HG,STAT5A,FZD5,EOMES,GAB2,HDAC5,L3MBTL1,FLI1,FUT10	16/-
2_Member	GO Biological Processes	GO:0045655	regulation of monocyte differentiation	-4.95844	-1.08701	920,1435,4609,8111	CD4,CSF1,MYC,GPR68	4/20
2_Member	GO Biological Processes	GO:1902105	regulation of leukocyte differentiation	-2.64818	-0.38598	920,1435,4609,7480,8111,11005,114771,407975	CD4,CSF1,MYC,WNT10B,GPR68,SPINK5,PGLYRP3,MIR17HG	8/322
2_Member	GO Biological Processes	GO:0002521	leukocyte differentiation	-2.49691	-0.321536	920,1435,6776,7480,7855,8111,8320,9846,10014	CD4,CSF1,STAT5A,WNT10B,FZD5,GPR68,EOMES,GAB2,HDAC5	9/418
2_Member	GO Biological Processes	GO:1903706	regulation of hemopoiesis	-2.49691	-0.321536	920,1435,4609,7480,8111,11005,26013,114771,407975	CD4,CSF1,MYC,WNT10B,GPR68,SPINK5,L3MBTL1,PGLYRP3,MIR17HG	9/418
2_Member	GO Biological Processes	GO:0030097	hemopoiesis	-2.48124	-0.311657	920,1435,2313,6776,7480,7855,8111,8320,9846,10014,26013,84750	CD4,CSF1,FLI1,STAT5A,WNT10B,FZD5,GPR68,EOMES,GAB2,HDAC5,L3MBTL1,FUT10	12/672
2_Member	GO Biological Processes	GO:0002573	myeloid leukocyte differentiation	-2.38782	-0.267152	920,1435,6776,8111,9846	CD4,CSF1,STAT5A,GPR68,GAB2	5/147
2_Member	GO Biological Processes	GO:0030316	osteoclast differentiation	-2.17191	-0.164209	1435,8111,9846	CSF1,GPR68,GAB2	3/54
2_Member	GO Biological Processes	GO:0002763	positive regulation of myeloid leukocyte differentiation	-2.02598	-0.0990251	920,1435,8111	CD4,CSF1,GPR68	3/61
2_Member	GO Biological Processes	GO:1903131	mononuclear cell differentiation	-2.01655	-0.0974585	920,1435,7480,7855,8111,8320,10014	CD4,CSF1,WNT10B,FZD5,GPR68,EOMES,HDAC5	7/330
3_Summary	GO Biological Processes	GO:0032989	cellular component morphogenesis	-4.56624	-0.942548	287,1466,2534,3908,4854,4897,6092,6446,8482,9201,10371,11202,23767,55022,84446,728,4856,6283,9750,10457,8320,1435,10252,7480,127343,407975,3066,5909,9846,9901,4210,5783,29116,80312,89795,112476,163782,2145,84750,6318,11005,64127,2065,6776,8835	ANK2,CSRP2,FYN,LAMA2,NOTCH3,NRCAM,ROBO2,SGK1,SEMA7A,DCLK1,SEMA3A,KLK8,FLRT3,PID1,BRSK1,C5AR1,CCN3,S100A12,RIPOR2,GPNMB,EOMES,CSF1,SPRY1,WNT10B,DMBX1,MIR17HG,HDAC2,RAP1GAP,GAB2,SRGAP3,MEFV,PTPN13,MYLIP,TET1,NAV3,PRRT2,KANK4,EZH1,FUT10,SERPINB4,SPINK5,NOD2,ERBB3,STAT5A,SOCS2	45/-
3_Member	GO Biological Processes	GO:0032989	cellular component morphogenesis	-4.56624	-0.942548	287,1466,2534,3908,4854,4897,6092,6446,8482,9201,10371,11202,23767,55022,84446	ANK2,CSRP2,FYN,LAMA2,NOTCH3,NRCAM,ROBO2,SGK1,SEMA7A,DCLK1,SEMA3A,KLK8,FLRT3,PID1,BRSK1	15/597
3_Member	GO Biological Processes	GO:0032990	cell part morphogenesis	-4.22944	-0.942548	2534,3908,4854,4897,6092,6446,8482,9201,10371,11202,23767,55022,84446	FYN,LAMA2,NOTCH3,NRCAM,ROBO2,SGK1,SEMA7A,DCLK1,SEMA3A,KLK8,FLRT3,PID1,BRSK1	13/494
3_Member	GO Biological Processes	GO:0006935	chemotaxis	-4.09035	-0.942548	728,2534,3908,4854,4856,4897,6092,6283,8482,9750,10371,10457,23767	C5AR1,FYN,LAMA2,NOTCH3,CCN3,NRCAM,ROBO2,S100A12,SEMA7A,RIPOR2,SEMA3A,GPNMB,FLRT3	13/510
3_Member	GO Biological Processes	GO:0042330	taxis	-4.07337	-0.942548	728,2534,3908,4854,4856,4897,6092,6283,8482,9750,10371,10457,23767	C5AR1,FYN,LAMA2,NOTCH3,CCN3,NRCAM,ROBO2,S100A12,SEMA7A,RIPOR2,SEMA3A,GPNMB,FLRT3	13/512
3_Member	GO Biological Processes	GO:0021988	olfactory lobe development	-3.96103	-0.908549	6092,8320,8482,10371	ROBO2,EOMES,SEMA7A,SEMA3A	4/35
3_Member	GO Biological Processes	GO:0040011	locomotion	-3.92443	-0.908549	728,2534,3908,4854,4856,4897,6092,6283,8482,9750,10371,10457,23767	C5AR1,FYN,LAMA2,NOTCH3,CCN3,NRCAM,ROBO2,S100A12,SEMA7A,RIPOR2,SEMA3A,GPNMB,FLRT3	13/530
3_Member	GO Biological Processes	GO:0048812	neuron projection morphogenesis	-3.87482	-0.889976	2534,3908,4854,4897,6092,6446,8482,9201,10371,11202,23767,84446	FYN,LAMA2,NOTCH3,NRCAM,ROBO2,SGK1,SEMA7A,DCLK1,SEMA3A,KLK8,FLRT3,BRSK1	12/464
3_Member	GO Biological Processes	GO:0120039	plasma membrane bounded cell projection morphogenesis	-3.83169	-0.889976	2534,3908,4854,4897,6092,6446,8482,9201,10371,11202,23767,84446	FYN,LAMA2,NOTCH3,NRCAM,ROBO2,SGK1,SEMA7A,DCLK1,SEMA3A,KLK8,FLRT3,BRSK1	12/469
3_Member	GO Biological Processes	GO:0048858	cell projection morphogenesis	-3.78918	-0.889976	2534,3908,4854,4897,6092,6446,8482,9201,10371,11202,23767,84446	FYN,LAMA2,NOTCH3,NRCAM,ROBO2,SGK1,SEMA7A,DCLK1,SEMA3A,KLK8,FLRT3,BRSK1	12/474
3_Member	GO Biological Processes	GO:0007411	axon guidance	-3.70993	-0.866525	2534,3908,4854,4897,6092,8482,10371,23767	FYN,LAMA2,NOTCH3,NRCAM,ROBO2,SEMA7A,SEMA3A,FLRT3	8/221
3_Member	GO Biological Processes	GO:0097485	neuron projection guidance	-3.70993	-0.866525	2534,3908,4854,4897,6092,8482,10371,23767	FYN,LAMA2,NOTCH3,NRCAM,ROBO2,SEMA7A,SEMA3A,FLRT3	8/221
3_Member	GO Biological Processes	GO:0007409	axonogenesis	-3.63799	-0.845738	2534,3908,4854,4897,6092,8482,9201,10371,23767,84446	FYN,LAMA2,NOTCH3,NRCAM,ROBO2,SEMA7A,DCLK1,SEMA3A,FLRT3,BRSK1	10/352
3_Member	GO Biological Processes	GO:0060560	developmental growth involved in morphogenesis	-3.40907	-0.68376	1435,8482,9201,10252,10371,23767	CSF1,SEMA7A,DCLK1,SPRY1,SEMA3A,FLRT3	6/133
3_Member	GO Biological Processes	GO:0061564	axon development	-3.13764	-0.574412	2534,3908,4854,4897,6092,8482,9201,10371,23767,84446	FYN,LAMA2,NOTCH3,NRCAM,ROBO2,SEMA7A,DCLK1,SEMA3A,FLRT3,BRSK1	10/408
3_Member	GO Biological Processes	GO:0040007	growth	-3.11342	-0.567097	1435,4856,7480,8482,9201,10252,10371,23767,127343,407975	CSF1,CCN3,WNT10B,SEMA7A,DCLK1,SPRY1,SEMA3A,FLRT3,DMBX1,MIR17HG	10/411
3_Member	GO Biological Processes	GO:0048589	developmental growth	-3.11342	-0.567097	1435,4856,7480,8482,9201,10252,10371,23767,127343,407975	CSF1,CCN3,WNT10B,SEMA7A,DCLK1,SPRY1,SEMA3A,FLRT3,DMBX1,MIR17HG	10/411
3_Member	Reactome Gene Sets	R-HSA-9675108	Nervous system development	-3.02274	-0.539516	287,2534,3066,3908,4897,5909,6092,8482,9846,9901,10371,23767	ANK2,FYN,HDAC2,LAMA2,NRCAM,RAP1GAP,ROBO2,SEMA7A,GAB2,SRGAP3,SEMA3A,FLRT3	12/578
3_Member	GO Biological Processes	GO:0048667	cell morphogenesis involved in neuron differentiation	-3.01884	-0.539516	2534,3908,4854,4897,6092,8482,9201,10371,23767,84446	FYN,LAMA2,NOTCH3,NRCAM,ROBO2,SEMA7A,DCLK1,SEMA3A,FLRT3,BRSK1	10/423
3_Member	GO Biological Processes	GO:0031175	neuron projection development	-2.96346	-0.508975	2534,3066,3908,4854,4897,6092,6446,8482,9201,10371,11202,23767,84446	FYN,HDAC2,LAMA2,NOTCH3,NRCAM,ROBO2,SGK1,SEMA7A,DCLK1,SEMA3A,KLK8,FLRT3,BRSK1	13/670
3_Member	GO Biological Processes	GO:0050922	negative regulation of chemotaxis	-2.80192	-0.444585	4856,6092,8482,10371	CCN3,ROBO2,SEMA7A,SEMA3A	4/70
3_Member	GO Biological Processes	GO:0021772	olfactory bulb development	-2.78212	-0.437885	6092,8320,10371	ROBO2,EOMES,SEMA3A	3/33
3_Member	GO Biological Processes	GO:0051129	negative regulation of cellular component organization	-2.68228	-0.405601	2534,3066,4210,5783,5909,6092,8482,10371,29116,80312,89795,112476,163782	FYN,HDAC2,MEFV,PTPN13,RAP1GAP,ROBO2,SEMA7A,SEMA3A,MYLIP,TET1,NAV3,PRRT2,KANK4	13/721
3_Member	GO Biological Processes	GO:1990138	neuron projection extension	-2.60897	-0.367619	8482,9201,10371,23767	SEMA7A,DCLK1,SEMA3A,FLRT3	4/79
3_Member	GO Biological Processes	GO:0030900	forebrain development	-2.5947	-0.360843	2145,2534,4854,6092,8320,8482,9201,10371,84750	EZH1,FYN,NOTCH3,ROBO2,EOMES,SEMA7A,DCLK1,SEMA3A,FUT10	9/404
3_Member	GO Biological Processes	GO:0000902	cell morphogenesis	-2.59213	-0.360843	2534,3908,4854,4897,6092,6446,8482,9201,10371,11202,23767,84446	FYN,LAMA2,NOTCH3,NRCAM,ROBO2,SGK1,SEMA7A,DCLK1,SEMA3A,KLK8,FLRT3,BRSK1	12/651
3_Member	GO Biological Processes	GO:0031345	negative regulation of cell projection organization	-2.56433	-0.344606	2534,3066,5909,8482,10371,29116	FYN,HDAC2,RAP1GAP,SEMA7A,SEMA3A,MYLIP	6/194
3_Member	GO Biological Processes	GO:0000904	cell morphogenesis involved in differentiation	-2.53213	-0.335859	2534,3908,4854,4897,6092,8482,9201,10371,23767,84446	FYN,LAMA2,NOTCH3,NRCAM,ROBO2,SEMA7A,DCLK1,SEMA3A,FLRT3,BRSK1	10/493
3_Member	GO Biological Processes	GO:0001764	neuron migration	-2.51833	-0.333273	2534,4897,8320,9201,10371	FYN,NRCAM,EOMES,DCLK1,SEMA3A	5/137
3_Member	GO Biological Processes	GO:0050919	negative chemotaxis	-2.36713	-0.253954	8482,10371,23767	SEMA7A,SEMA3A,FLRT3	3/46
3_Member	GO Biological Processes	GO:0048675	axon extension	-2.31497	-0.240566	8482,9201,10371	SEMA7A,DCLK1,SEMA3A	3/48
3_Member	GO Biological Processes	GO:0032102	negative regulation of response to external stimulus	-2.19946	-0.177287	2534,4210,4856,6092,6318,8482,10371,11005,64127	FYN,MEFV,CCN3,ROBO2,SERPINB4,SEMA7A,SEMA3A,SPINK5,NOD2	9/465
3_Member	Reactome Gene Sets	R-HSA-422475	Axon guidance	-2.187	-0.172894	287,2534,4897,5909,6092,8482,9846,9901,10371,23767	ANK2,FYN,NRCAM,RAP1GAP,ROBO2,SEMA7A,GAB2,SRGAP3,SEMA3A,FLRT3	10/553
3_Member	GO Biological Processes	GO:0060485	mesenchyme development	-2.10237	-0.129296	2065,6092,8320,8482,10252,10371	ERBB3,ROBO2,EOMES,SEMA7A,SPRY1,SEMA3A	6/242
3_Member	GO Biological Processes	GO:0016358	dendrite development	-2.09823	-0.129296	2534,3066,9201,10371	FYN,HDAC2,DCLK1,SEMA3A	4/110
3_Member	GO Biological Processes	GO:0048588	developmental cell growth	-2.05796	-0.114235	8482,9201,10371,23767	SEMA7A,DCLK1,SEMA3A,FLRT3	4/113
3_Member	GO Biological Processes	GO:0016049	cell growth	-2.03182	-0.0990251	8482,9201,10371,23767	SEMA7A,DCLK1,SEMA3A,FLRT3	4/115
3_Member	GO Biological Processes	GO:0048638	regulation of developmental growth	-2.0301	-0.0990251	1435,4897,6776,8482,8835,10371,407975	CSF1,NRCAM,STAT5A,SEMA7A,SOCS2,SEMA3A,MIR17HG	7/328
3_Member	GO Biological Processes	GO:0048640	negative regulation of developmental growth	-2.01895	-0.0974585	8482,8835,10371,407975	SEMA7A,SOCS2,SEMA3A,MIR17HG	4/116
3_Member	GO Biological Processes	GO:0048813	dendrite morphogenesis	-2.00668	-0.0974585	2534,9201,10371	FYN,DCLK1,SEMA3A	3/62
3_Member	KEGG Pathway	hsa04360	Axon guidance	-2.00429	-0.0966415	2534,6092,8482,9901,10371	FYN,ROBO2,SEMA7A,SRGAP3,SEMA3A	5/182
4_Summary	Reactome Gene Sets	R-HSA-449147	Signaling by Interleukins	-4.42126	-0.942548	920,1435,2534,3598,3934,4312,4609,5783,6283,6776,8835,9846,64127,10913	CD4,CSF1,FYN,IL13RA2,LCN2,MMP1,MYC,PTPN13,S100A12,STAT5A,SOCS2,GAB2,NOD2,EDAR	14/-
4_Member	Reactome Gene Sets	R-HSA-449147	Signaling by Interleukins	-4.42126	-0.942548	920,1435,2534,3598,3934,4312,4609,5783,6283,6776,8835,9846,64127	CD4,CSF1,FYN,IL13RA2,LCN2,MMP1,MYC,PTPN13,S100A12,STAT5A,SOCS2,GAB2,NOD2	13/473
4_Member	Reactome Gene Sets	R-HSA-1280215	Cytokine Signaling in Immune system	-3.10309	-0.567097	920,1435,2534,3598,3934,4312,4609,5783,6283,6776,8835,9846,10913,64127	CD4,CSF1,FYN,IL13RA2,LCN2,MMP1,MYC,PTPN13,S100A12,STAT5A,SOCS2,GAB2,EDAR,NOD2	14/730
4_Member	Reactome Gene Sets	R-HSA-6785807	Interleukin-4 and Interleukin-13 signaling	-2.1258	-0.1446	3598,3934,4312,4609	IL13RA2,LCN2,MMP1,MYC	4/108
5_Summary	GO Biological Processes	GO:0050920	regulation of chemotaxis	-4.36795	-0.942548	728,1435,4856,5025,6092,8482,9750,10371,64127	C5AR1,CSF1,CCN3,P2RX4,ROBO2,SEMA7A,RIPOR2,SEMA3A,NOD2	9/-
5_Member	GO Biological Processes	GO:0050920	regulation of chemotaxis	-4.36795	-0.942548	728,1435,4856,5025,6092,8482,9750,10371,64127	C5AR1,CSF1,CCN3,P2RX4,ROBO2,SEMA7A,RIPOR2,SEMA3A,NOD2	9/230
5_Member	GO Biological Processes	GO:0071622	regulation of granulocyte chemotaxis	-3.25681	-0.589493	728,1435,9750,64127	C5AR1,CSF1,RIPOR2,NOD2	4/53
5_Member	GO Biological Processes	GO:1905523	positive regulation of macrophage migration	-3.08814	-0.560915	728,1435,5025	C5AR1,CSF1,P2RX4	3/26
5_Member	GO Biological Processes	GO:0090022	regulation of neutrophil chemotaxis	-2.74427	-0.421019	728,9750,64127	C5AR1,RIPOR2,NOD2	3/34
5_Member	GO Biological Processes	GO:0002688	regulation of leukocyte chemotaxis	-2.67572	-0.40271	728,1435,4856,9750,64127	C5AR1,CSF1,CCN3,RIPOR2,NOD2	5/126
5_Member	GO Biological Processes	GO:1905521	regulation of macrophage migration	-2.42187	-0.282823	728,1435,5025	C5AR1,CSF1,P2RX4	3/44
5_Member	GO Biological Processes	GO:1902622	regulation of neutrophil migration	-2.39416	-0.268319	728,9750,64127	C5AR1,RIPOR2,NOD2	3/45
5_Member	GO Biological Processes	GO:0002685	regulation of leukocyte migration	-2.23322	-0.198049	728,1435,4856,5025,9750,64127	C5AR1,CSF1,CCN3,P2RX4,RIPOR2,NOD2	6/227
6_Summary	Canonical Pathways	M122	PID IL2 1PATHWAY	-4.34537	-0.942548	2534,4609,6776,8835,9846,624,920,1435,2065,2888,6272,23767,10979,151742,3066,3908,4688,6446,10252,241,255189,7855,10014,54894,5783	FYN,MYC,STAT5A,SOCS2,GAB2,BDKRB2,CD4,CSF1,ERBB3,GRB14,SORT1,FLRT3,FERMT2,PPM1L,HDAC2,LAMA2,NCF2,SGK1,SPRY1,ALOX5AP,PLA2G4F,FZD5,HDAC5,RNF43,PTPN13	25/-
6_Member	Canonical Pathways	M122	PID IL2 1PATHWAY	-4.34537	-0.942548	2534,4609,6776,8835,9846	FYN,MYC,STAT5A,SOCS2,GAB2	5/55
6_Member	Reactome Gene Sets	R-HSA-9607240	FLT3 Signaling	-3.81913	-0.889976	2534,6776,8835,9846	FYN,STAT5A,SOCS2,GAB2	4/38
6_Member	WikiPathways	WP2037	Prolactin signaling pathway	-3.67269	-0.845738	2534,4609,6776,8835,9846	FYN,MYC,STAT5A,SOCS2,GAB2	5/76
6_Member	GO Biological Processes	GO:0007169	transmembrane receptor protein tyrosine kinase signaling pathway	-3.66062	-0.845738	624,920,1435,2065,2534,2888,6272,6776,8835,9846,23767	BDKRB2,CD4,CSF1,ERBB3,FYN,GRB14,SORT1,STAT5A,SOCS2,GAB2,FLRT3	11/418
6_Member	WikiPathways	WP49	IL-2 signaling pathway	-3.64798	-0.845738	2534,4609,6776,9846	FYN,MYC,STAT5A,GAB2	4/42
6_Member	WikiPathways	WP2203	Thymic stromal lymphopoietin (TSLP) signaling pathway	-3.45766	-0.70017	2534,4609,6776,9846	FYN,MYC,STAT5A,GAB2	4/47
6_Member	GO Biological Processes	GO:0007167	enzyme-linked receptor protein signaling pathway	-3.21972	-0.574412	624,920,1435,2065,2534,2888,6272,6776,8835,9846,10979,23767,151742	BDKRB2,CD4,CSF1,ERBB3,FYN,GRB14,SORT1,STAT5A,SOCS2,GAB2,FERMT2,FLRT3,PPM1L	13/628
6_Member	WikiPathways	WP205	IL-7 signaling pathway	-3.13911	-0.574412	2534,4609,6776	FYN,MYC,STAT5A	3/25
6_Member	Canonical Pathways	M234	PID IL2 STAT5 PATHWAY	-2.90367	-0.477741	4609,6776,9846	MYC,STAT5A,GAB2	3/30
6_Member	Reactome Gene Sets	R-HSA-9680350	Signaling by CSF1 (M-CSF) in myeloid cells	-2.86173	-0.473183	1435,2534,9846	CSF1,FYN,GAB2	3/31
6_Member	Reactome Gene Sets	R-HSA-9006934	Signaling by Receptor Tyrosine Kinases	-2.85161	-0.473183	2065,2534,3066,3908,4609,4688,6446,6776,9846,10252,23767	ERBB3,FYN,HDAC2,LAMA2,MYC,NCF2,SGK1,STAT5A,GAB2,SPRY1,FLRT3	11/524
6_Member	KEGG Pathway	hsa04664	Fc epsilon RI signaling pathway	-2.84861	-0.473183	241,2534,9846,255189	ALOX5AP,FYN,GAB2,PLA2G4F	4/68
6_Member	KEGG Pathway	hsa05220	Chronic myeloid leukemia	-2.67039	-0.401251	3066,4609,6776,9846	HDAC2,MYC,STAT5A,GAB2	4/76
6_Member	Reactome Gene Sets	R-HSA-1433557	Signaling by SCF-KIT	-2.45028	-0.297618	2534,6776,9846	FYN,STAT5A,GAB2	3/43
6_Member	Reactome Gene Sets	R-HSA-5663202	Diseases of signal transduction by growth factor receptors and second messengers	-2.39705	-0.2686	2065,2534,3066,4609,6776,7855,9846,10014,54894	ERBB3,FYN,HDAC2,MYC,STAT5A,FZD5,GAB2,HDAC5,RNF43	9/433
6_Member	Reactome Gene Sets	R-HSA-512988	Interleukin-3, Interleukin-5 and GM-CSF signaling	-2.31497	-0.240566	2534,6776,9846	FYN,STAT5A,GAB2	3/48
6_Member	Canonical Pathways	M92	PID ANGIOPOIETIN RECEPTOR PATHWAY	-2.28978	-0.230192	2534,2888,6776	FYN,GRB14,STAT5A	3/49
6_Member	WikiPathways	WP286	IL-3 signaling pathway	-2.26516	-0.211073	2534,6776,9846	FYN,STAT5A,GAB2	3/50
6_Member	Canonical Pathways	M50	PID PTP1B PATHWAY	-2.21753	-0.191195	1435,2534,6776	CSF1,FYN,STAT5A	3/52
6_Member	WikiPathways	WP585	Interferon type I signaling pathways	-2.17191	-0.164209	2534,6776,9846	FYN,STAT5A,GAB2	3/54
6_Member	WikiPathways	WP304	Kit receptor signaling pathway	-2.06567	-0.119056	2534,6776,9846	FYN,STAT5A,GAB2	3/59
6_Member	Canonical Pathways	M7	PID FCER1 PATHWAY	-2.04564	-0.105148	2534,5783,9846	FYN,PTPN13,GAB2	3/60
7_Summary	GO Biological Processes	GO:0006954	inflammatory response	-4.27373	-0.942548	241,624,728,1435,4210,4973,5265,5732,6283,8111,8482,10014,10219,80833	ALOX5AP,BDKRB2,C5AR1,CSF1,MEFV,OLR1,SERPINA1,PTGER2,S100A12,GPR68,SEMA7A,HDAC5,KLRG1,APOL3	14/-
7_Member	GO Biological Processes	GO:0006954	inflammatory response	-4.27373	-0.942548	241,624,728,1435,4210,4973,5265,5732,6283,8111,8482,10014,10219,80833	ALOX5AP,BDKRB2,C5AR1,CSF1,MEFV,OLR1,SERPINA1,PTGER2,S100A12,GPR68,SEMA7A,HDAC5,KLRG1,APOL3	14/560
8_Summary	GO Biological Processes	GO:0040013	negative regulation of locomotion	-4.21408	-0.942548	3066,3486,4856,6092,8482,9750,9901,10014,10371,80312,84978,89795	HDAC2,IGFBP3,CCN3,ROBO2,SEMA7A,RIPOR2,SRGAP3,HDAC5,SEMA3A,TET1,FRMD5,NAV3	12/-
8_Member	GO Biological Processes	GO:0040013	negative regulation of locomotion	-4.21408	-0.942548	3066,3486,4856,6092,8482,9750,9901,10014,10371,80312,84978,89795	HDAC2,IGFBP3,CCN3,ROBO2,SEMA7A,RIPOR2,SRGAP3,HDAC5,SEMA3A,TET1,FRMD5,NAV3	12/427
8_Member	GO Biological Processes	GO:2000146	negative regulation of cell motility	-2.69724	-0.410459	3066,3486,4856,9750,9901,10014,80312,84978,89795	HDAC2,IGFBP3,CCN3,RIPOR2,SRGAP3,HDAC5,TET1,FRMD5,NAV3	9/390
8_Member	GO Biological Processes	GO:0030336	negative regulation of cell migration	-2.25082	-0.201115	3066,3486,4856,9750,9901,10014,80312,89795	HDAC2,IGFBP3,CCN3,RIPOR2,SRGAP3,HDAC5,TET1,NAV3	8/375
9_Summary	WikiPathways	WP4149	White fat cell differentiation	-4.11696	-0.942548	6776,7480,28999,83439,624,2535,3066,3908,4312,4609,4854,5366,5732,7855,2534,5783,8835,287,2065,10855,126374,54894,1101,1435,9510,55209,1466,8320,80312,8349	STAT5A,WNT10B,KLF15,TCF7L1,BDKRB2,FZD2,HDAC2,LAMA2,MMP1,MYC,NOTCH3,PMAIP1,PTGER2,FZD5,FYN,PTPN13,SOCS2,ANK2,ERBB3,HPSE,WTIP,RNF43,CHAD,CSF1,ADAMTS1,SETD5,CSRP2,EOMES,TET1,H2BC21	30/-
9_Member	WikiPathways	WP4149	White fat cell differentiation	-4.11696	-0.942548	6776,7480,28999,83439	STAT5A,WNT10B,KLF15,TCF7L1	4/32
9_Member	KEGG Pathway	hsa05200	Pathways in cancer	-3.91635	-0.908549	624,2535,3066,3908,4312,4609,4854,5366,5732,6776,7480,7855,83439	BDKRB2,FZD2,HDAC2,LAMA2,MMP1,MYC,NOTCH3,PMAIP1,PTGER2,STAT5A,WNT10B,FZD5,TCF7L1	13/531
9_Member	WikiPathways	WP4336	ncRNAs involved in Wnt signaling in hepatocellular carcinoma	-3.33121	-0.626101	2535,4609,7480,7855,83439	FZD2,MYC,WNT10B,FZD5,TCF7L1	5/90
9_Member	WikiPathways	WP2858	Ectoderm differentiation	-3.25816	-0.589493	2534,4609,5783,7855,8835,83439	FYN,MYC,PTPN13,FZD5,SOCS2,TCF7L1	6/142
9_Member	KEGG Pathway	hsa05224	Breast cancer	-3.1791	-0.574412	2535,4609,4854,7480,7855,83439	FZD2,MYC,NOTCH3,WNT10B,FZD5,TCF7L1	6/147
9_Member	KEGG Pathway	hsa05205	Proteoglycans in cancer	-3.1604	-0.574412	287,2065,2535,4609,7480,7855,10855	ANK2,ERBB3,FZD2,MYC,WNT10B,FZD5,HPSE	7/205
9_Member	WikiPathways	WP4258	lncRNA in canonical Wnt signaling and colorectal cancer	-3.1421	-0.574412	2535,4609,7480,7855,83439	FZD2,MYC,WNT10B,FZD5,TCF7L1	5/99
9_Member	WikiPathways	WP399	Wnt signaling pathway and pluripotency	-3.0834	-0.560915	2535,4609,7480,7855,83439	FZD2,MYC,WNT10B,FZD5,TCF7L1	5/102
9_Member	WikiPathways	WP4262	Breast cancer pathway	-3.05899	-0.552786	2535,4609,4854,7480,7855,83439	FZD2,MYC,NOTCH3,WNT10B,FZD5,TCF7L1	6/155
9_Member	KEGG Pathway	hsa04390	Hippo signaling pathway	-3.03011	-0.539516	2535,4609,7480,7855,83439,126374	FZD2,MYC,WNT10B,FZD5,TCF7L1,WTIP	6/157
9_Member	KEGG Pathway	hsa05217	Basal cell carcinoma	-2.97245	-0.510379	2535,7480,7855,83439	FZD2,WNT10B,FZD5,TCF7L1	4/63
9_Member	WikiPathways	WP3680	Physico-chemical features and toxicity-associated pathways	-2.89688	-0.477741	2535,4609,6776,7855	FZD2,MYC,STAT5A,FZD5	4/66
9_Member	KEGG Pathway	hsa04310	Wnt signaling pathway	-2.85255	-0.473183	2535,4609,7480,7855,54894,83439	FZD2,MYC,WNT10B,FZD5,RNF43,TCF7L1	6/170
9_Member	WikiPathways	WP428	Wnt signaling	-2.85022	-0.473183	2535,4609,7480,7855,83439	FZD2,MYC,WNT10B,FZD5,TCF7L1	5/115
9_Member	WikiPathways	WP4150	Wnt signaling in kidney disease	-2.63764	-0.378984	2535,7480,7855	FZD2,WNT10B,FZD5	3/37
9_Member	KEGG Pathway	hsa05165	Human papillomavirus infection	-2.57474	-0.350038	1101,2535,3066,3908,4854,7480,7855,83439	CHAD,FZD2,HDAC2,LAMA2,NOTCH3,WNT10B,FZD5,TCF7L1	8/331
9_Member	Canonical Pathways	M5493	WNT SIGNALING	-2.42199	-0.282823	2535,4609,7855,83439	FZD2,MYC,FZD5,TCF7L1	4/89
9_Member	KEGG Pathway	hsa05226	Gastric cancer	-2.363	-0.253954	2535,4609,7480,7855,83439	FZD2,MYC,WNT10B,FZD5,TCF7L1	5/149
9_Member	WikiPathways	WP5087	Malignant pleural mesothelioma	-2.35209	-0.253954	1435,2535,3908,4609,7480,7855,9510,55209,83439	CSF1,FZD2,LAMA2,MYC,WNT10B,FZD5,ADAMTS1,SETD5,TCF7L1	9/440
9_Member	WikiPathways	WP2857	Mesodermal commitment pathway	-2.30268	-0.230588	1466,7855,8320,80312,83439	CSRP2,FZD5,EOMES,TET1,TCF7L1	5/154
9_Member	KEGG Pathway	hsa04916	Melanogenesis	-2.22728	-0.19679	2535,7480,7855,83439	FZD2,WNT10B,FZD5,TCF7L1	4/101
9_Member	GO Biological Processes	GO:0060070	canonical Wnt signaling pathway	-2.19746	-0.177287	2535,7480,7855,83439	FZD2,WNT10B,FZD5,TCF7L1	4/103
9_Member	Reactome Gene Sets	R-HSA-201681	TCF dependent signaling in response to WNT	-2.1884	-0.172894	2535,4609,7855,8349,54894,83439	FZD2,MYC,FZD5,H2BC21,RNF43,TCF7L1	6/232
9_Member	KEGG Pathway	hsa05225	Hepatocellular carcinoma	-2.14578	-0.15133	2535,4609,7480,7855,83439	FZD2,MYC,WNT10B,FZD5,TCF7L1	5/168
9_Member	WikiPathways	WP710	DNA damage response (only ATM dependent)	-2.08466	-0.129296	4609,5366,7480,83439	MYC,PMAIP1,WNT10B,TCF7L1	4/111
9_Member	Reactome Gene Sets	R-HSA-195721	Signaling by WNT	-2.00981	-0.0974585	2535,4609,7480,7855,8349,54894,83439	FZD2,MYC,WNT10B,FZD5,H2BC21,RNF43,TCF7L1	7/331
9_Member	Reactome Gene Sets	R-HSA-4086398	Ca2+ pathway	-2.00668	-0.0974585	2535,7855,83439	FZD2,FZD5,TCF7L1	3/62
10_Summary	Canonical Pathways	M3008	NABA ECM GLYCOPROTEINS	-4.06868	-0.942548	3486,3908,4256,4856,10085,25992,30008,89932,1101	IGFBP3,LAMA2,MGP,CCN3,EDIL3,SNED1,EFEMP2,PAPLN,CHAD	9/-
10_Member	Canonical Pathways	M3008	NABA ECM GLYCOPROTEINS	-4.06868	-0.942548	3486,3908,4256,4856,10085,25992,30008,89932	IGFBP3,LAMA2,MGP,CCN3,EDIL3,SNED1,EFEMP2,PAPLN	8/196
10_Member	Canonical Pathways	M5884	NABA CORE MATRISOME	-3.77713	-0.889976	1101,3486,3908,4256,4856,10085,25992,30008,89932	CHAD,IGFBP3,LAMA2,MGP,CCN3,EDIL3,SNED1,EFEMP2,PAPLN	9/275
11_Summary	WikiPathways	WP2064	Neural crest differentiation	-4.06066	-0.942548	3066,4609,4854,10014,83439,127343,6573,2145,26013,8320,8349,23476,55209,79184,80312,401541,2065,27165,90427	HDAC2,MYC,NOTCH3,HDAC5,TCF7L1,DMBX1,SLC19A1,EZH1,L3MBTL1,EOMES,H2BC21,BRD4,SETD5,BRCC3,TET1,CENPP,ERBB3,GLS2,BMF	19/-
11_Member	WikiPathways	WP2064	Neural crest differentiation	-4.06066	-0.942548	3066,4609,4854,10014,83439,127343	HDAC2,MYC,NOTCH3,HDAC5,TCF7L1,DMBX1	6/101
11_Member	Reactome Gene Sets	R-HSA-350054	Notch-HLH transcription pathway	-2.99231	-0.518811	3066,4854,10014	HDAC2,NOTCH3,HDAC5	3/28
11_Member	WikiPathways	WP3996	Ethanol effects on histone modifications	-2.86173	-0.473183	3066,6573,10014	HDAC2,SLC19A1,HDAC5	3/31
11_Member	GO Biological Processes	GO:0070828	heterochromatin organization	-2.62914	-0.374005	2145,3066,10014,26013	EZH1,HDAC2,HDAC5,L3MBTL1	4/78
11_Member	GO Biological Processes	GO:0006325	chromatin organization	-2.54525	-0.342815	2145,3066,4609,8320,8349,10014,23476,26013,55209,79184,80312,83439,401541	EZH1,HDAC2,MYC,EOMES,H2BC21,HDAC5,BRD4,L3MBTL1,SETD5,BRCC3,TET1,TCF7L1,CENPP	13/748
11_Member	GO Biological Processes	GO:0006338	chromatin remodeling	-2.35259	-0.253954	2145,3066,4609,8320,8349,10014,26013,55209,79184,80312,401541	EZH1,HDAC2,MYC,EOMES,H2BC21,HDAC5,L3MBTL1,SETD5,BRCC3,TET1,CENPP	11/609
11_Member	Reactome Gene Sets	R-HSA-2122947	NOTCH1 Intracellular Domain Regulates Transcription	-2.31497	-0.240566	3066,4609,10014	HDAC2,MYC,HDAC5	3/48
11_Member	KEGG Pathway	hsa05206	MicroRNAs in cancer	-2.15741	-0.156191	2065,3066,4609,4854,10014,27165,90427	ERBB3,HDAC2,MYC,NOTCH3,HDAC5,GLS2,BMF	7/310
11_Member	Reactome Gene Sets	R-HSA-2644602	Signaling by NOTCH1 PEST Domain Mutants in Cancer	-2.08608	-0.129296	3066,4609,10014	HDAC2,MYC,HDAC5	3/58
11_Member	Reactome Gene Sets	R-HSA-2644603	Signaling by NOTCH1 in Cancer	-2.08608	-0.129296	3066,4609,10014	HDAC2,MYC,HDAC5	3/58
11_Member	Reactome Gene Sets	R-HSA-2644606	Constitutive Signaling by NOTCH1 PEST Domain Mutants	-2.08608	-0.129296	3066,4609,10014	HDAC2,MYC,HDAC5	3/58
11_Member	Reactome Gene Sets	R-HSA-2894858	Signaling by NOTCH1 HD+PEST Domain Mutants in Cancer	-2.08608	-0.129296	3066,4609,10014	HDAC2,MYC,HDAC5	3/58
11_Member	Reactome Gene Sets	R-HSA-2894862	Constitutive Signaling by NOTCH1 HD+PEST Domain Mutants	-2.08608	-0.129296	3066,4609,10014	HDAC2,MYC,HDAC5	3/58
11_Member	WikiPathways	WP61	Notch signaling pathway	-2.02598	-0.0990251	3066,4609,4854	HDAC2,MYC,NOTCH3	3/61
12_Summary	GO Biological Processes	GO:0009812	flavonoid metabolic process	-3.91468	-0.908549	6817,27284,54659,50512,79094,6776,9956,10855,64780,80221,83401	SULT1A1,SULT1B1,UGT1A3,PODXL2,CHAC1,STAT5A,HS3ST2,HPSE,MICAL1,ACSF2,ELOVL3	11/-
12_Member	GO Biological Processes	GO:0009812	flavonoid metabolic process	-3.91468	-0.908549	6817,27284,54659	SULT1A1,SULT1B1,UGT1A3	3/14
12_Member	Reactome Gene Sets	R-HSA-156584	Cytosolic sulfonation of small molecules	-3.19235	-0.574412	6817,27284,50512	SULT1A1,SULT1B1,PODXL2	3/24
12_Member	Reactome Gene Sets	R-HSA-156580	Phase II - Conjugation of compounds	-2.95383	-0.508364	6817,27284,50512,54659,79094	SULT1A1,SULT1B1,PODXL2,UGT1A3,CHAC1	5/109
12_Member	GO Biological Processes	GO:0006790	sulfur compound metabolic process	-2.76795	-0.432232	6776,6817,9956,10855,27284,64780,80221,83401	STAT5A,SULT1A1,HS3ST2,HPSE,SULT1B1,MICAL1,ACSF2,ELOVL3	8/308
13_Summary	GO Biological Processes	GO:0030855	epithelial cell differentiation	-3.80971	-0.889976	1041,2535,3066,5175,6876,7480,7855,10855,11005,23086,27284,28999,153562,353137	CDSN,FZD2,HDAC2,PECAM1,TAGLN,WNT10B,FZD5,HPSE,SPINK5,EXPH5,SULT1B1,KLF15,MARVELD2,LCE1F	14/-
13_Member	GO Biological Processes	GO:0030855	epithelial cell differentiation	-3.80971	-0.889976	1041,2535,3066,5175,6876,7480,7855,10855,11005,23086,27284,28999,153562,353137	CDSN,FZD2,HDAC2,PECAM1,TAGLN,WNT10B,FZD5,HPSE,SPINK5,EXPH5,SULT1B1,KLF15,MARVELD2,LCE1F	14/620
13_Member	GO Biological Processes	GO:0061028	establishment of endothelial barrier	-2.78212	-0.437885	5175,10855,153562	PECAM1,HPSE,MARVELD2	3/33
13_Member	GO Biological Processes	GO:0002064	epithelial cell development	-2.66702	-0.401251	1041,5175,7855,10855,23086,153562	CDSN,PECAM1,FZD5,HPSE,EXPH5,MARVELD2	6/185
13_Member	GO Biological Processes	GO:0045446	endothelial cell differentiation	-2.55015	-0.344606	2535,5175,10855,153562	FZD2,PECAM1,HPSE,MARVELD2	4/82
13_Member	GO Biological Processes	GO:0001885	endothelial cell development	-2.34074	-0.251454	5175,10855,153562	PECAM1,HPSE,MARVELD2	3/47
13_Member	GO Biological Processes	GO:0003158	endothelium development	-2.2578	-0.205911	2535,5175,10855,153562	FZD2,PECAM1,HPSE,MARVELD2	4/99
14_Summary	GO Biological Processes	GO:0009617	response to bacterium	-3.77614	-0.889976	728,920,1435,3066,3934,5732,6283,7855,8349,8564,25819,64127,80380,114771,254827,4210	C5AR1,CD4,CSF1,HDAC2,LCN2,PTGER2,S100A12,FZD5,H2BC21,KMO,NOCT,NOD2,PDCD1LG2,PGLYRP3,NAALADL2,MEFV	16/-
14_Member	GO Biological Processes	GO:0009617	response to bacterium	-3.77614	-0.889976	728,920,1435,3066,3934,5732,6283,7855,8349,8564,25819,64127,80380,114771,254827	C5AR1,CD4,CSF1,HDAC2,LCN2,PTGER2,S100A12,FZD5,H2BC21,KMO,NOCT,NOD2,PDCD1LG2,PGLYRP3,NAALADL2	15/703
14_Member	GO Biological Processes	GO:0002237	response to molecule of bacterial origin	-2.95991	-0.508975	728,1435,3066,5732,7855,8564,25819,64127,80380	C5AR1,CSF1,HDAC2,PTGER2,FZD5,KMO,NOCT,NOD2,PDCD1LG2	9/357
14_Member	GO Biological Processes	GO:0032732	positive regulation of interleukin-1 production	-2.71288	-0.410459	3066,4210,7855,64127	HDAC2,MEFV,FZD5,NOD2	4/74
15_Summary	GO Biological Processes	GO:0034329	cell junction assembly	-3.73041	-0.866525	287,2555,4897,5175,7855,10979,23767,56126,153562,728,2534,6272	ANK2,GABRA2,NRCAM,PECAM1,FZD5,FERMT2,FLRT3,PCDHB10,MARVELD2,C5AR1,FYN,SORT1	12/-
15_Member	GO Biological Processes	GO:0034329	cell junction assembly	-3.73041	-0.866525	287,2555,4897,5175,7855,10979,23767,56126,153562	ANK2,GABRA2,NRCAM,PECAM1,FZD5,FERMT2,FLRT3,PCDHB10,MARVELD2	9/279
15_Member	GO Biological Processes	GO:0034330	cell junction organization	-3.40942	-0.68376	287,728,2534,2555,4897,5175,6272,7855,10979,23767,56126,153562	ANK2,C5AR1,FYN,GABRA2,NRCAM,PECAM1,SORT1,FZD5,FERMT2,FLRT3,PCDHB10,MARVELD2	12/522
15_Member	GO Biological Processes	GO:0007416	synapse assembly	-2.91857	-0.48383	2555,4897,7855,23767,56126	GABRA2,NRCAM,FZD5,FLRT3,PCDHB10	5/111
15_Member	GO Biological Processes	GO:0050808	synapse organization	-2.61521	-0.367619	728,2534,2555,4897,6272,7855,23767,56126	C5AR1,FYN,GABRA2,NRCAM,SORT1,FZD5,FLRT3,PCDHB10	8/326
16_Summary	GO Biological Processes	GO:0003013	circulatory system process	-3.62491	-0.844554	287,624,2153,2313,2534,4973,5025,6446,6573,10979,23171,23428,3066,28999,92241,4897	ANK2,BDKRB2,F5,FLI1,FYN,OLR1,P2RX4,SGK1,SLC19A1,FERMT2,GPD1L,SLC7A8,HDAC2,KLF15,RCSD1,NRCAM	16/-
16_Member	GO Biological Processes	GO:0003013	circulatory system process	-3.62491	-0.844554	287,624,2153,2313,2534,4973,5025,6446,6573,10979,23171,23428	ANK2,BDKRB2,F5,FLI1,FYN,OLR1,P2RX4,SGK1,SLC19A1,FERMT2,GPD1L,SLC7A8	12/494
16_Member	GO Biological Processes	GO:0008015	blood circulation	-2.60905	-0.367619	287,624,2153,2313,4973,5025,6446,10979,23171	ANK2,BDKRB2,F5,FLI1,OLR1,P2RX4,SGK1,FERMT2,GPD1L	9/402
16_Member	GO Biological Processes	GO:0003012	muscle system process	-2.33535	-0.251454	287,624,3066,5025,23171,28999,92241	ANK2,BDKRB2,HDAC2,P2RX4,GPD1L,KLF15,RCSD1	7/287
16_Member	GO Biological Processes	GO:0001508	action potential	-2.28905	-0.230192	287,4897,5025,23171	ANK2,NRCAM,P2RX4,GPD1L	4/97
17_Summary	GO Biological Processes	GO:0002683	negative regulation of immune system process	-3.57736	-0.808588	2534,3598,4609,4856,6318,8111,9750,10457,11005,64127,80380,114771,920,7480,9846,407975,7855,8482	FYN,IL13RA2,MYC,CCN3,SERPINB4,GPR68,RIPOR2,GPNMB,SPINK5,NOD2,PDCD1LG2,PGLYRP3,CD4,WNT10B,GAB2,MIR17HG,FZD5,SEMA7A	18/-
17_Member	GO Biological Processes	GO:0002683	negative regulation of immune system process	-3.57736	-0.808588	2534,3598,4609,4856,6318,8111,9750,10457,11005,64127,80380,114771	FYN,IL13RA2,MYC,CCN3,SERPINB4,GPR68,RIPOR2,GPNMB,SPINK5,NOD2,PDCD1LG2,PGLYRP3	12/500
17_Member	GO Biological Processes	GO:0002694	regulation of leukocyte activation	-2.88499	-0.475007	920,2534,3598,7480,9750,9846,10457,11005,64127,80380,114771,407975	CD4,FYN,IL13RA2,WNT10B,RIPOR2,GAB2,GPNMB,SPINK5,NOD2,PDCD1LG2,PGLYRP3,MIR17HG	12/600
17_Member	GO Biological Processes	GO:0002698	negative regulation of immune effector process	-2.70609	-0.410459	3598,6318,11005,64127,114771	IL13RA2,SERPINB4,SPINK5,NOD2,PGLYRP3	5/124
17_Member	GO Biological Processes	GO:0050865	regulation of cell activation	-2.5599	-0.344606	920,2534,3598,7480,9750,9846,10457,11005,64127,80380,114771,407975	CD4,FYN,IL13RA2,WNT10B,RIPOR2,GAB2,GPNMB,SPINK5,NOD2,PDCD1LG2,PGLYRP3,MIR17HG	12/657
17_Member	GO Biological Processes	GO:0050777	negative regulation of immune response	-2.48845	-0.315988	2534,3598,6318,11005,64127,114771	FYN,IL13RA2,SERPINB4,SPINK5,NOD2,PGLYRP3	6/201
17_Member	GO Biological Processes	GO:0051249	regulation of lymphocyte activation	-2.46443	-0.303388	920,2534,7480,9750,10457,11005,64127,80380,114771,407975	CD4,FYN,WNT10B,RIPOR2,GPNMB,SPINK5,NOD2,PDCD1LG2,PGLYRP3,MIR17HG	10/504
17_Member	GO Biological Processes	GO:0002701	negative regulation of production of molecular mediator of immune response	-2.31497	-0.240566	3598,11005,64127	IL13RA2,SPINK5,NOD2	3/48
17_Member	GO Biological Processes	GO:0050863	regulation of T cell activation	-2.23064	-0.198049	920,2534,7480,9750,10457,11005,64127,80380	CD4,FYN,WNT10B,RIPOR2,GPNMB,SPINK5,NOD2,PDCD1LG2	8/378
17_Member	GO Biological Processes	GO:0002697	regulation of immune effector process	-2.1714	-0.164209	3598,6318,7855,8482,9846,11005,64127,114771	IL13RA2,SERPINB4,FZD5,SEMA7A,GAB2,SPINK5,NOD2,PGLYRP3	8/387
18_Summary	GO Biological Processes	GO:0045747	positive regulation of Notch signaling pathway	-3.42228	-0.68376	4856,6092,10098,64127,79094	CCN3,ROBO2,TSPAN5,NOD2,CHAC1	5/-
18_Member	GO Biological Processes	GO:0045747	positive regulation of Notch signaling pathway	-3.42228	-0.68376	4856,6092,10098,64127	CCN3,ROBO2,TSPAN5,NOD2	4/48
18_Member	GO Biological Processes	GO:0008593	regulation of Notch signaling pathway	-3.18238	-0.574412	4856,6092,10098,64127,79094	CCN3,ROBO2,TSPAN5,NOD2,CHAC1	5/97
19_Summary	Reactome Gene Sets	R-HSA-202733	Cell surface interactions at the vascular wall	-3.34057	-0.626101	2534,2888,4312,4973,5175,23428,2153,3066,3671,5025,5265,64780,147700	FYN,GRB14,MMP1,OLR1,PECAM1,SLC7A8,F5,HDAC2,ISLR,P2RX4,SERPINA1,MICAL1,KLC3	13/-
19_Member	Reactome Gene Sets	R-HSA-202733	Cell surface interactions at the vascular wall	-3.34057	-0.626101	2534,2888,4312,4973,5175,23428	FYN,GRB14,MMP1,OLR1,PECAM1,SLC7A8	6/137
19_Member	Reactome Gene Sets	R-HSA-109582	Hemostasis	-3.26484	-0.589493	2153,2534,2888,3066,3671,4312,4973,5025,5175,5265,23428,64780,147700	F5,FYN,GRB14,HDAC2,ISLR,MMP1,OLR1,P2RX4,PECAM1,SERPINA1,SLC7A8,MICAL1,KLC3	13/621
20_Summary	GO Biological Processes	GO:0043123	positive regulation of I-kappaB kinase/NF-kappaB signaling	-3.31561	-0.620269	920,2534,6283,10913,23476,64127,80833,2065,3066,5175,3908,3486,6446,8482,9201,65061,81629,84446,140803,1435,7855,10457,10979	CD4,FYN,S100A12,EDAR,BRD4,NOD2,APOL3,ERBB3,HDAC2,PECAM1,LAMA2,IGFBP3,SGK1,SEMA7A,DCLK1,CDK15,TSSK3,BRSK1,TRPM6,CSF1,FZD5,GPNMB,FERMT2	23/-
20_Member	GO Biological Processes	GO:0043123	positive regulation of I-kappaB kinase/NF-kappaB signaling	-3.31561	-0.620269	920,2534,6283,10913,23476,64127,80833	CD4,FYN,S100A12,EDAR,BRD4,NOD2,APOL3	7/193
20_Member	GO Biological Processes	GO:0050731	positive regulation of peptidyl-tyrosine phosphorylation	-2.71465	-0.410459	920,2065,2534,3066,5175,64127	CD4,ERBB3,FYN,HDAC2,PECAM1,NOD2	6/181
20_Member	GO Biological Processes	GO:0043122	regulation of I-kappaB kinase/NF-kappaB signaling	-2.55142	-0.344606	920,2534,6283,10913,23476,64127,80833	CD4,FYN,S100A12,EDAR,BRD4,NOD2,APOL3	7/262
20_Member	WikiPathways	WP4298	Acute viral myocarditis	-2.47544	-0.311578	920,2534,3908,64127	CD4,FYN,LAMA2,NOD2	4/86
20_Member	GO Biological Processes	GO:0006468	protein phosphorylation	-2.3804	-0.262292	920,2065,2534,3486,6446,8482,9201,64127,65061,81629,84446,140803	CD4,ERBB3,FYN,IGFBP3,SGK1,SEMA7A,DCLK1,NOD2,CDK15,TSSK3,BRSK1,TRPM6	12/692
20_Member	GO Biological Processes	GO:0001934	positive regulation of protein phosphorylation	-2.27453	-0.218231	920,1435,2065,2534,3066,5175,6283,7855,8482,10457,10979,64127	CD4,CSF1,ERBB3,FYN,HDAC2,PECAM1,S100A12,FZD5,SEMA7A,GPNMB,FERMT2,NOD2	12/714
20_Member	GO Biological Processes	GO:0050730	regulation of peptidyl-tyrosine phosphorylation	-2.02882	-0.0990251	920,2065,2534,3066,5175,64127	CD4,ERBB3,FYN,HDAC2,PECAM1,NOD2	6/251
20_Member	GO Biological Processes	GO:0042327	positive regulation of phosphorylation	-2.01435	-0.0974585	920,1435,2065,2534,3066,5175,6283,7855,8482,10457,10979,64127	CD4,CSF1,ERBB3,FYN,HDAC2,PECAM1,S100A12,FZD5,SEMA7A,GPNMB,FERMT2,NOD2	12/773

## Sheet: Annotation
MyList	Gene ID	Type	Tax ID	Homologene Gene ID	Homologene Gene Tax ID	Gene Symbol	Description	Protein Functions (ChatGPT)	Disease & Drugs (ChatGPT)	Biological Process (GO)	Kinase Class (UniProt)	Protein Function (Protein Atlas)	Subcellular Location (Protein Atlas)	Drug (DrugBank)	Canonical Pathways_x000D_	Hallmark Gene Sets_x000D_	R-HSA-9013149 RAC1 GTPase cycle	GO:0045655 regulation of monocyte differe	GO:0032989 cellular component morphogenes	R-HSA-449147 Signaling by Interleukins	GO:0050920 regulation of chemotaxis	M122 PID IL2 1PATHWAY	GO:0006954 inflammatory response	GO:0040013 negative regulation of locomot	WP4149 White fat cell differentiation	M3008 NABA ECM GLYCOPROTEINS	WP2064 Neural crest differentiation	GO:0009812 flavonoid metabolic process	GO:0030855 epithelial cell differentiatio	GO:0009617 response to bacterium	GO:0034329 cell junction assembly	GO:0003013 circulatory system process	GO:0002683 negative regulation of immune	GO:0045747 positive regulation of Notch s	R-HSA-202733 Cell surface interactions at t	GO:0043123 positive regulation of I-kappa
KLK8	11202	symbol	H. sapiens	11202	H. sapiens	KLK8	kallikrein related peptidase 8	KLK8 is a gene that belongs to the kallikrein subfamily, a group of serine proteases with various physiological functions. KLK8 is located on chromosome 19 and is one of fifteen kallikrein subfamily members in a gene cluster. The protein encoded by KLK8 may be involved in a proteolytic cascade in the skin and could potentially serve as a biomarker for ovarian cancer. Multiple transcript variants …	KLK8 has been implicated in various diseases, including ovarian cancer, breast cancer, and Alzheimer's disease. In ovarian cancer, KLK8 has been shown to be overexpressed and may serve as a potential biomarker for early detection and prognosis. In breast cancer, KLK8 has been found to be involved in tumor growth and metastasis. In Alzheimer's disease, KLK8 has been shown to be involved in the deg…	GO:0043616 keratinocyte proliferation;GO:0007613 memory;GO:0050673 epithelial cell proliferation		ENZYME proteins:Hydrolases; Enzymes; Peptidases:Serine-type peptidases; Predicted secreted proteins; Cancer-related genes:Candidate cancer biomarkers; Predicted intracellular proteins	Vesicles (Approved)			(M5946)HALLMARK COAGULATION; (M5939)HALLMARK P53 PATHWAY; (M5956)HALLMARK KRAS SIGNALING DN	0.0	0.0	1.0	0.0	0.0	0.0	0.0	0.0	0.0	0.0	0.0	0.0	0.0	0.0	0.0	0.0	0.0	0.0	0.0	0.0
METTL7A	25840	gene_synonym	H. sapiens	25840	H. sapiens	TMT1A	thiol methyltransferase 1A	METTL7A is a human gene that is predicted to have methyltransferase activity and be involved in methylation. It is located in lipid droplets, which are organelles involved in lipid metabolism. However, the exact function of METTL7A is not yet fully understood.	There is limited information available on the disease implications of METTL7A. However, recent studies have suggested that it may play a role in cancer progression and metastasis. Specifically, METTL7A has been found to be upregulated in several types of cancer, including breast, lung, and liver cancer. Targeted drug discovery efforts for METTL7A are still in the early stages, but there is potent…	GO:0080009 mRNA methylation;GO:0016556 mRNA modification;GO:0006305 DNA alkylation			Lipid droplets (Supported)				0.0	0.0	0.0	0.0	0.0	0.0	0.0	0.0	0.0	0.0	0.0	0.0	0.0	0.0	0.0	0.0	0.0	0.0	0.0	0.0
INTS2	57508	symbol	H. sapiens	57508	H. sapiens	INTS2	integrator complex subunit 2	INTS2 is a gene that encodes a subunit of the Integrator complex, which is involved in the processing of small nuclear RNAs U1 and U2. The Integrator complex associates with the C-terminal domain of RNA polymerase II large subunit. The function of INTS2 is to mediate the 3-prime end processing of these small nuclear RNAs. This gene is important for the proper functioning of the Integrator complex…	Mutations in INTS2 have been associated with several developmental disorders and intellectual disability, including a rare genetic disorder called Warsaw breakage syndrome (WABS). WABS is characterized by microcephaly, growth retardation, intellectual disability, and facial dysmorphism. There are currently no targeted drug discovery efforts specifically for INTS2 mutations, but research is ongoin…	GO:0034472 snRNA 3'-end processing;GO:0016180 snRNA processing;GO:0016073 snRNA metabolic process		Predicted intracellular proteins					0.0	0.0	0.0	0.0	0.0	0.0	0.0	0.0	0.0	0.0	0.0	0.0	0.0	0.0	0.0	0.0	0.0	0.0	0.0	0.0
TCF7L1	83439	symbol	H. sapiens	83439	H. sapiens	TCF7L1	transcription factor 7 like 1	The TCF7L1 gene is a member of the T cell factor/lymphoid enhancer factor family of transcription factors. It is activated by beta catenin and participates in the Wnt signaling pathway. The protein contains a high mobility group-box DNA binding domain and is involved in regulating cell cycle genes and cellular senescence. It is also antagonized by the transforming growth factor beta signaling pat…	The TCF7L1 gene has been implicated in several diseases, including cancer, diabetes, and cardiovascular disease. In cancer, TCF7L1 has been shown to promote tumor growth and metastasis in various types of cancer, including colorectal, breast, and lung cancer. Targeted drug discovery efforts have focused on developing inhibitors of the Wnt signaling pathway, which is activated by TCF7L1. One examp…	GO:0060070 canonical Wnt signaling pathway;GO:0016055 Wnt signaling pathway;GO:0198738 cell-cell signaling by wnt		Transcription factors:Other all-alpha-helical DNA-binding domains; Predicted intracellular proteins	Nucleoplasm (Supported); Additional: Cytosol		(M236)PID DELTA NP63 PATHWAY; (M223)PID BETA CATENIN NUC PATHWAY; (M5493)WNT SIGNALING	(M5956)HALLMARK KRAS SIGNALING DN	0.0	0.0	0.0	0.0	0.0	0.0	0.0	0.0	1.0	0.0	1.0	0.0	0.0	0.0	0.0	0.0	0.0	0.0	0.0	0.0
KPRP	448834	symbol	H. sapiens	448834	H. sapiens	KPRP	keratinocyte proline rich protein	The KPRP gene encodes a proline-rich protein found in the skin that may play a role in the differentiation of keratinocytes. Keratinocytes are the main cells found in the epidermis, the outermost layer of the skin. The function of KPRP is not fully understood, but it is thought to be involved in the process of keratinocyte differentiation, which is important for maintaining the integrity of the s…	There is limited information available on the disease implications of the KPRP gene. However, mutations in other genes involved in keratinocyte differentiation have been linked to various skin disorders, such as psoriasis and atopic dermatitis. Therefore, it is possible that mutations in KPRP may also contribute to the development of these or other skin diseases. As of now, there are no targeted …			Predicted intracellular proteins					0.0	0.0	0.0	0.0	0.0	0.0	0.0	0.0	0.0	0.0	0.0	0.0	0.0	0.0	0.0	0.0	0.0	0.0	0.0	0.0
PGLYRP3	114771	symbol	H. sapiens	114771	H. sapiens	PGLYRP3	peptidoglycan recognition protein 3	PGLYRP3 is a gene that encodes a peptidoglycan recognition protein, which is part of the innate immune system. This protein recognizes peptidoglycan, a component of bacterial cell walls, and binds to murein peptidoglycans of Gram-positive bacteria. PGLYRP3 belongs to the N-acetylmuramoyl-L-alanine amidase 2 family.	Research on PGLYRP3 has suggested its potential involvement in various diseases, including inflammatory bowel disease, sepsis, and periodontitis. Inflammatory bowel disease (IBD) is a chronic inflammatory disorder of the gastrointestinal tract, and PGLYRP3 has been found to be upregulated in the inflamed mucosa of IBD patients. In sepsis, PGLYRP3 has been shown to play a role in the host defense …	GO:0032824 negative regulation of natural killer cell differentiation;GO:0032827 negative regulation of natural killer cell differentiation involved in immune response;GO:0032826 regulation of natural killer cell differentiation involved in immune response		Predicted secreted proteins		2-ACETAMIDO-2-DEOXY-BETA-D-GLUCOPYRANOSE(BETA1-4)-2-ACETAMIDO-1,6-ANHYDRO-3-O-[(R)-1-CARBOXYETHYL]-2-DEOXY-BETA-D-GLUCOPYRANOSE-L-ALANYL-GAMMA-D-GLUTAMYL-MESO-DIAMINOPIMELYL-D-ALANINE			0.0	1.0	0.0	0.0	0.0	0.0	0.0	0.0	0.0	0.0	0.0	0.0	0.0	1.0	0.0	0.0	1.0	0.0	0.0	0.0
CCRN4L	25819	gene_synonym	H. sapiens	25819	H. sapiens	NOCT	nocturnin	NOCT, also known as nocturnin, is a gene that is involved in regulating the circadian clock in organisms. It is highly similar to a gene called Nocturnin in Xenopus laevis and shares similarities with a yeast transcription factor called CCR4. The mRNA abundance of a similar gene in mice has been shown to exhibit circadian rhythmicity, suggesting that NOCT may play a role in clock function or as a…	There is limited information available on the disease implications of NOCT. However, recent studies have suggested that NOCT may play a role in metabolic disorders such as obesity and diabetes. In one study, NOCT was found to regulate lipid metabolism in adipose tissue, suggesting that it may be a potential target for the treatment of obesity. Additionally, NOCT has been shown to regulate glucose…	GO:0000290 deadenylation-dependent decapping of nuclear-transcribed mRNA;GO:0110156 methylguanosine-cap decapping;GO:0033962 P-body assembly		Predicted intracellular proteins	Nuclear bodies (Supported); Additional: Cytosol;Nucleoplasm			(M5891)HALLMARK HYPOXIA	0.0	0.0	0.0	0.0	0.0	0.0	0.0	0.0	0.0	0.0	0.0	0.0	0.0	1.0	0.0	0.0	0.0	0.0	0.0	0.0
ZNF425	155054	symbol	H. sapiens	155054	H. sapiens	ZNF425	zinc finger protein 425	ZNF425 is a human gene that encodes for a zinc finger protein. It is predicted to have the ability to bind to DNA and act as a transcription repressor, specifically for RNA polymerase II and regulatory regions of DNA. ZNF425 is involved in negative regulation of transcription, meaning it can suppress the expression of certain genes. It is found in both the cytoplasm and nucleoplasm of cells.	There is limited information available on the disease implications of ZNF425. However, some studies have suggested that it may play a role in the development of certain cancers, such as breast cancer and glioblastoma. Targeted drug discovery efforts for ZNF425 are also limited, as its function and role in disease are not well understood. Currently, there are no drugs on the market that specifical…	GO:0000122 negative regulation of transcription by RNA polymerase II;GO:0045892 negative regulation of DNA-templated transcription;GO:1903507 negative regulation of nucleic acid-templated transcription		Transcription factors:Zinc-coordinating DNA-binding domains; Predicted intracellular proteins	Nucleoplasm (Supported)				0.0	0.0	0.0	0.0	0.0	0.0	0.0	0.0	0.0	0.0	0.0	0.0	0.0	0.0	0.0	0.0	0.0	0.0	0.0	0.0
PLEKHC1	10979	gene_synonym	H. sapiens	10979	H. sapiens	FERMT2	FERM domain containing kindlin 2	FERMT2 is a gene that encodes for a protein called FERM domain containing kindlin 2. This protein is involved in various functions such as actin binding, phosphatidylinositol-3,4,5-trisphosphate binding, and type I transforming growth factor beta receptor binding. It plays a role in cell surface receptor signaling, positive regulation of cell differentiation, and cellular component biogenesis. FE…	FERMT2 has been implicated in various diseases, including cancer, cardiovascular disease, and immune disorders. In cancer, FERMT2 has been shown to promote tumor growth and metastasis, making it a potential target for cancer therapy. In cardiovascular disease, FERMT2 has been linked to atherosclerosis and thrombosis, suggesting that it may be a target for preventing heart attacks and strokes. In …	GO:0035504 regulation of myosin light chain kinase activity;GO:0035505 positive regulation of myosin light chain kinase activity;GO:1902462 positive regulation of mesenchymal stem cell proliferation		Predicted intracellular proteins	Focal adhesion sites (Supported); Additional: Cytosol;Nucleoplasm			(M5930)HALLMARK EPITHELIAL MESENCHYMAL TRANSITION	1.0	0.0	0.0	0.0	0.0	1.0	0.0	0.0	0.0	0.0	0.0	0.0	0.0	0.0	1.0	1.0	0.0	0.0	0.0	1.0
UGT1A3	54659	symbol	H. sapiens	54659	H. sapiens	UGT1A3	UDP glucuronosyltransferase family 1 member A3	UGT1A3 is a gene that encodes an enzyme called UDP-glucuronosyltransferase, which is involved in the glucuronidation pathway. This pathway transforms lipophilic molecules, such as steroids, bilirubin, hormones, and drugs, into water-soluble, excretable metabolites. The UGT1A3 gene is part of a complex locus that encodes several UDP-glucuronosyltransferases, with thirteen unique alternate first ex…	There is limited information on the disease implications of UGT1A3 gene mutations. However, some studies have suggested that variations in this gene may affect the metabolism of certain drugs, leading to adverse drug reactions or altered drug efficacy. For example, UGT1A3 variants have been associated with altered metabolism of the anticancer drug irinotecan, which is used to treat colorectal can…	GO:0052696 flavonoid glucuronidation;GO:0032782 bile acid secretion;GO:0070640 vitamin D3 metabolic process							0.0	0.0	0.0	0.0	0.0	0.0	0.0	0.0	0.0	0.0	0.0	1.0	0.0	0.0	0.0	0.0	0.0	0.0	0.0	0.0
IGFBP3	3486	symbol	H. sapiens	3486	H. sapiens	IGFBP3	insulin like growth factor binding protein 3	The IGFBP3 gene encodes a protein that belongs to the insulin-like growth factor binding protein family. The protein contains an IGFBP domain and a thyroglobulin type-I domain. It forms a complex with insulin-like growth factor acid-labile subunit (IGFALS) and either insulin-like growth factor (IGF) I or II, which circulates in the plasma and prolongs the half-life of IGFs, altering their interac…	The IGFBP3 gene has been implicated in various diseases, including cancer, diabetes, and cardiovascular disease. In cancer, IGFBP3 has been shown to have both tumor-suppressive and tumor-promoting effects, depending on the type of cancer and the cellular context. Targeted drug discovery efforts have focused on developing drugs that modulate the IGF signaling pathway, which is regulated by IGFBP3.…	GO:0043568 positive regulation of insulin-like growth factor receptor signaling pathway;GO:0044342 type B pancreatic cell proliferation;GO:0043567 regulation of insulin-like growth factor receptor signaling pathway		Predicted secreted proteins; Cancer-related genes:Candidate cancer biomarkers; Predicted intracellular proteins	Vesicles (Uncertain)	Alitretinoin; Mecasermin; Lonafarnib	(M236)PID DELTA NP63 PATHWAY; (M256)PID TAP63 PATHWAY; (M145)PID P53 DOWNSTREAM PATHWAY	(M5891)HALLMARK HYPOXIA; (M5909)HALLMARK MYOGENESIS; (M5930)HALLMARK EPITHELIAL MESENCHYMAL TRANSITION	0.0	0.0	0.0	0.0	0.0	0.0	0.0	1.0	0.0	1.0	0.0	0.0	0.0	0.0	0.0	0.0	0.0	0.0	0.0	1.0
MYOM3	127294	symbol	H. sapiens	127294	H. sapiens	MYOM3	myomesin 3	MYOM3, also known as myomesin 3, is a human gene that is predicted to play a role in muscle contraction. It is believed to enable actin filament binding activity and protein homodimerization activity, and is active in the M band. The M band is a region of the sarcomere, which is the basic unit of muscle contraction. MYOM3 is one of several genes that encode myomesin proteins, which are structural…	Mutations in MYOM3 have been associated with various muscle disorders, including myopathy and cardiomyopathy. These disorders are characterized by muscle weakness, fatigue, and in severe cases, heart failure. There are currently no targeted drug discovery efforts specifically for MYOM3, but there are several drugs on the market that are used to treat muscle disorders. For example, corticosteroids…			Predicted intracellular proteins	Vesicles (Approved); Additional: Cytokinetic bridge;Golgi apparatus				0.0	0.0	0.0	0.0	0.0	0.0	0.0	0.0	0.0	0.0	0.0	0.0	0.0	0.0	0.0	0.0	0.0	0.0	0.0	0.0
GPD1L	23171	symbol	H. sapiens	23171	H. sapiens	GPD1L	glycerol-3-phosphate dehydrogenase 1 like	GPD1L is a gene that encodes a protein responsible for converting sn-glycerol 3-phosphate to glycerone phosphate. This protein is found in the cytoplasm and is associated with the plasma membrane, where it binds to the sodium channel, voltage-gated, type V, alpha subunit (SCN5A). Defects in this gene have been linked to Brugada syndrome type 2 (BRS2) and sudden infant death syndrome (SIDS). BRS2 …	There is limited information available on targeted drug discovery efforts for GPD1L. However, defects in this gene have been linked to Brugada syndrome type 2 (BRS2) and sudden infant death syndrome (SIDS). Currently, there are no drugs specifically targeting GPD1L for the treatment of these conditions. Treatment for BRS2 typically involves implantation of an implantable cardioverter-defibrillato…	GO:0046168 glycerol-3-phosphate catabolic process;GO:0090038 negative regulation of protein kinase C signaling;GO:0060373 regulation of ventricular cardiac muscle cell membrane depolarization		Disease related genes; Enzymes; Potential drug targets; Predicted intracellular proteins; ENZYME proteins:Oxidoreductases; Human disease related genes:Cardiovascular diseases:Cardiac diseases				(M5908)HALLMARK ANDROGEN RESPONSE	0.0	0.0	0.0	0.0	0.0	0.0	0.0	0.0	0.0	0.0	0.0	0.0	0.0	0.0	0.0	1.0	0.0	0.0	0.0	0.0
ARHGEF17	9828	symbol	H. sapiens	9828	H. sapiens	ARHGEF17	Rho guanine nucleotide exchange factor 17	ARHGEF17 is a human gene that encodes for a protein called Rho guanine nucleotide exchange factor 17. This protein is involved in the regulation of the actin cytoskeleton, which is important for cell movement and shape. ARHGEF17 functions as a guanyl-nucleotide exchange factor, meaning it activates Rho GTPases, which are proteins that control actin dynamics. ARHGEF17 is predicted to be located in…	There is limited information available on the disease implications of ARHGEF17. However, some studies have suggested that mutations in this gene may be associated with certain types of cancer, including breast cancer and glioblastoma. Targeted drug discovery efforts for ARHGEF17 are also limited, but some studies have explored the potential of targeting Rho GTPases, which are activated by ARHGEF1…	GO:0051056 regulation of small GTPase mediated signal transduction;GO:0030036 actin cytoskeleton organization;GO:0030029 actin filament-based process		Predicted intracellular proteins	Cytosol (Approved)		(M68)PID RHOA REG PATHWAY		1.0	0.0	0.0	0.0	0.0	0.0	0.0	0.0	0.0	0.0	0.0	0.0	0.0	0.0	0.0	0.0	0.0	0.0	0.0	0.0
LCE1F	353137	symbol	H. sapiens	353137	H. sapiens	LCE1F	late cornified envelope 1F	The human gene LCE1F is involved in the process of keratinization and has identical protein binding activity. This information is provided by the Alliance of Genome Resources as of April 2022.	There is limited information available on the disease implications of the LCE1F gene. However, studies have shown that mutations in other members of the LCE gene family are associated with skin disorders such as psoriasis and atopic dermatitis. Therefore, it is possible that mutations in LCE1F may also contribute to the development of these conditions. As for targeted drug discovery efforts, ther…	GO:0031424 keratinization;GO:0030216 keratinocyte differentiation;GO:0009913 epidermal cell differentiation		Predicted intracellular proteins					0.0	0.0	0.0	0.0	0.0	0.0	0.0	0.0	0.0	0.0	0.0	0.0	1.0	0.0	0.0	0.0	0.0	0.0	0.0	0.0
CHAD	1101	symbol	H. sapiens	1101	H. sapiens	CHAD	chondroadherin	Chondroadherin (CHAD) is a protein found in cartilage that is believed to play a role in the adhesion of chondrocytes, the cells that produce and maintain cartilage. The protein contains 11 leucine-rich repeats and cysteine-rich regions. CHAD messenger RNA is present in chondrocytes at all ages.	Research on chondroadherin (CHAD) and its disease implications is still in its early stages. However, studies have suggested that CHAD may play a role in the development and progression of osteoarthritis, a degenerative joint disease that affects millions of people worldwide. Targeted drug discovery efforts are focused on identifying small molecules or biologics that can modulate CHAD activity an…	GO:1900154 regulation of bone trabecula formation;GO:1900155 negative regulation of bone trabecula formation;GO:0060348 bone development		Predicted secreted proteins; Predicted intracellular proteins			(M5882)NABA PROTEOGLYCANS; (M5884)NABA CORE MATRISOME; (M5889)NABA MATRISOME		0.0	0.0	0.0	0.0	0.0	0.0	0.0	0.0	1.0	1.0	0.0	0.0	0.0	0.0	0.0	0.0	0.0	0.0	0.0	0.0
SPRY1	10252	symbol	H. sapiens	10252	H. sapiens	SPRY1	sprouty RTK signaling antagonist 1	The human gene SPRY1, also known as sprouty RTK signaling antagonist 1, plays a role in inhibiting the fibroblast growth factor receptor signaling pathway. It is found in various cellular locations, including the Golgi apparatus, cytosol, and nucleoplasm. This information is provided by the Alliance of Genome Resources as of April 2022.	Research has shown that SPRY1 may play a role in various diseases, including cancer, cardiovascular disease, and neurological disorders. In cancer, SPRY1 has been found to be downregulated in several types of tumors, including breast, prostate, and lung cancer, suggesting that it may act as a tumor suppressor. In cardiovascular disease, SPRY1 has been implicated in the regulation of vascular smoo…	GO:0060940 epithelial to mesenchymal transition involved in cardiac fibroblast development;GO:0051387 negative regulation of neurotrophin TRK receptor signaling pathway;GO:0060938 epicardium-derived cardiac fibroblast cell differentiation		Cancer-related genes:Candidate cancer biomarkers; Predicted intracellular proteins	Cytosol;Golgi apparatus (Approved); Additional: Nucleoplasm				1.0	0.0	1.0	0.0	0.0	1.0	0.0	0.0	0.0	0.0	0.0	0.0	0.0	0.0	0.0	0.0	0.0	0.0	0.0	0.0
SERPINB13	5275	symbol	H. sapiens	5275	H. sapiens	SERPINB13	serpin family B member 13	SERPINB13 is a gene that encodes a protein belonging to the serpin family of serine protease inhibitors. This protein inhibits the activity of cathepsin K, an enzyme involved in bone resorption. The expression of SERPINB13 is regulated by the transcription factor RUNX1, which represses its transcription. This gene is downregulated in many types of cancer, suggesting a potential role in tumor supp…	There is limited information available on the disease implications of SERPINB13. However, studies have shown that its downregulation is associated with various types of cancer, including breast, lung, and prostate cancer. This suggests that SERPINB13 may have a potential role in tumor suppression. There are currently no targeted drug discovery efforts specifically focused on SERPINB13. However, c…	GO:1902173 negative regulation of keratinocyte apoptotic process;GO:1902172 regulation of keratinocyte apoptotic process;GO:1904036 negative regulation of epithelial cell apoptotic process		Cancer-related genes:Mutated cancer genes; Predicted intracellular proteins	Cytosol;Nuclear speckles (Approved)		(M3468)NABA ECM REGULATORS; (M5885)NABA MATRISOME ASSOCIATED; (M5889)NABA MATRISOME		0.0	0.0	0.0	0.0	0.0	0.0	0.0	0.0	0.0	0.0	0.0	0.0	0.0	0.0	0.0	0.0	0.0	0.0	0.0	0.0
TMEM30B	161291	symbol	H. sapiens	161291	H. sapiens	TMEM30B	transmembrane protein 30B	TMEM30B is a human gene that encodes for a transmembrane protein 30B. This protein is involved in aminophospholipid transport and enables aminophospholipid flippase activity. It also positively regulates protein exit from the endoplasmic reticulum. TMEM30B is predicted to be an integral component of the membrane and is active in the Golgi apparatus, endoplasmic reticulum, and plasma membrane.	There is limited information available on the disease implications of TMEM30B. However, recent studies have suggested that mutations in this gene may be associated with certain types of cancer, including breast cancer and hepatocellular carcinoma. Targeted drug discovery efforts for TMEM30B are currently underway, with a focus on developing small molecule inhibitors that can selectively target th…	GO:0140331 aminophospholipid translocation;GO:0015917 aminophospholipid transport;GO:0070863 positive regulation of protein exit from endoplasmic reticulum		Transporters:Accessory Factors Involved in Transport					0.0	0.0	0.0	0.0	0.0	0.0	0.0	0.0	0.0	0.0	0.0	0.0	0.0	0.0	0.0	0.0	0.0	0.0	0.0	0.0
ROBO2	6092	symbol	H. sapiens	6092	H. sapiens	ROBO2	roundabout guidance receptor 2	ROBO2 is a gene that encodes a transmembrane receptor belonging to the ROBO family of proteins. It is part of the immunoglobulin superfamily and plays a role in axon guidance and cell migration. The protein encoded by this gene is a receptor for the slit homolog 2 protein. Mutations in this gene have been linked to vesicoureteral reflux, a condition characterized by the backward flow of urine fro…	Mutations in the ROBO2 gene have been linked to vesicoureteral reflux (VUR), a condition in which urine flows backward from the bladder into the ureters or kidneys. VUR can lead to kidney damage and urinary tract infections. Targeted drug discovery efforts for ROBO2 are currently limited, as the protein is primarily involved in developmental processes and its role in disease is not well understoo…	GO:0050925 negative regulation of negative chemotaxis;GO:0061364 apoptotic process involved in luteolysis;GO:0035480 regulation of Notch signaling pathway involved in heart induction		Predicted intracellular proteins; Human disease related genes:Urinary system diseases:Kidney diseases; Disease related genes	Plasma membrane (Approved); Additional: Centriolar satellite;Nucleoplasm				0.0	0.0	1.0	0.0	1.0	0.0	0.0	1.0	0.0	0.0	0.0	0.0	0.0	0.0	0.0	0.0	0.0	1.0	0.0	0.0
FAM155B	27112	gene_synonym	H. sapiens	27112	H. sapiens	NALF2	NALCN channel auxiliary factor 2	NALF2 is a gene that encodes a protein with an unknown function. The protein has two transmembrane domains, indicating that it is a multi-pass membrane protein. The exact role of NALF2 is not yet understood, but it is believed to be an auxiliary factor for the NALCN channel. The NALCN channel is involved in the regulation of neuronal excitability and is important for the proper functioning of the…	There is limited information available on the disease implications of NALF2. However, studies have suggested that mutations in the NALCN channel, which NALF2 is believed to be an auxiliary factor for, can lead to neurological disorders such as congenital insensitivity to pain, intellectual disability, and epilepsy. Targeted drug discovery efforts for NALCN channel-related disorders are still in t…	GO:0098703 calcium ion import across plasma membrane;GO:0098659 inorganic cation import across plasma membrane;GO:0099587 inorganic ion import across plasma membrane							0.0	0.0	0.0	0.0	0.0	0.0	0.0	0.0	0.0	0.0	0.0	0.0	0.0	0.0	0.0	0.0	0.0	0.0	0.0	0.0
MMP1	4312	symbol	H. sapiens	4312	H. sapiens	MMP1	matrix metallopeptidase 1	MMP1, or matrix metallopeptidase 1, is a gene that belongs to the peptidase M10 family of matrix metalloproteinases (MMPs). MMPs are involved in breaking down the extracellular matrix in various physiological processes, including embryonic development, tissue remodeling, and reproduction, as well as in disease processes such as arthritis and metastasis. The MMP1 gene is located on chromosome 11 a…	The overexpression of MMP1 has been implicated in various diseases, including cancer, arthritis, and cardiovascular diseases. As a result, there have been efforts to develop drugs that target MMP1 activity. One approach has been to develop small molecule inhibitors that bind to the active site of MMP1 and prevent its proteolytic activity. However, the development of MMP inhibitors has been challe…	GO:0071492 cellular response to UV-A;GO:0070141 response to UV-A;GO:0030574 collagen catabolic process		ENZYME proteins:Hydrolases; Enzymes; Human disease related genes:Cancers:Cancers of the breast and female genital organs; Peptidases:Metallopeptidases; Candidate cardiovascular disease genes; Predicted secreted proteins; Cancer-related genes:Candidate cancer biomarkers; Human disease related genes:Respiratory diseases:Lung diseases	Vesicles (Approved)	Marimastat; CGS-27023; N-[3-(N'-HYDROXYCARBOXAMIDO)-2-(2-METHYLPROPYL)-PROPANOYL]-O-TYROSINE-N-METHYLAMIDE; METHYLAMINO-PHENYLALANYL-LEUCYL-HYDROXAMIC ACID; [[1-[N-HYDROXY-ACETAMIDYL]-3-METHYL-BUTYL]-CARBONYL-LEUCINYL]-ALANINE ETHYL ESTER; N-HYDROXY-2-[4-(4-PHENOXY-BENZENESULFONYL)-TETRAHYDRO-PYRAN-4-YL]-ACETAMIDE	(M65)PID FRA PATHWAY; (M198)PID SYNDECAN 1 PATHWAY; (M8)PID ENDOTHELIN PATHWAY	(M5946)HALLMARK COAGULATION; (M5930)HALLMARK EPITHELIAL MESENCHYMAL TRANSITION	0.0	0.0	0.0	1.0	0.0	0.0	0.0	0.0	1.0	0.0	0.0	0.0	0.0	0.0	0.0	0.0	0.0	0.0	1.0	0.0
FOXN3	1112	symbol	H. sapiens	1112	H. sapiens	FOXN3	forkhead box N3	FOXN3 is a gene that belongs to the forkhead/winged helix transcription factor family. It plays a role in cell cycle regulation by suppressing multiple yeast checkpoint mutations. This gene is involved in activating a MEC1-independent checkpoint pathway, which is responsible for eukaryotic DNA damage-inducible cell cycle arrests at G1 and G2. Alternative splicing occurs at the FOXN3 locus, result…	There is limited information available on the disease implications of FOXN3. However, some studies have suggested that FOXN3 may play a role in cancer development and progression. For example, one study found that FOXN3 expression was significantly decreased in breast cancer tissues compared to normal breast tissues. Additionally, another study found that FOXN3 expression was associated with poor…	GO:0097094 craniofacial suture morphogenesis;GO:0007095 mitotic G2 DNA damage checkpoint signaling;GO:0044818 mitotic G2/M transition checkpoint		Transcription factors:Helix-turn-helix domains; Predicted intracellular proteins	Nucleoplasm (Approved); Additional: Plasma membrane			(M5901)HALLMARK G2M CHECKPOINT	0.0	0.0	0.0	0.0	0.0	0.0	0.0	0.0	0.0	0.0	0.0	0.0	0.0	0.0	0.0	0.0	0.0	0.0	0.0	0.0
FLRT3	23767	symbol	H. sapiens	23767	H. sapiens	FLRT3	fibronectin leucine rich transmembrane protein 3	FLRT3 is a gene that belongs to the fibronectin leucine rich transmembrane protein family. These proteins are thought to play a role in cell adhesion and receptor signaling. FLRT3 is expressed in many tissues and has two alternatively spliced transcript variants that encode the same protein. The protein structure of FLRT3 is similar to small leucine-rich proteoglycans found in the extracellular m…	FLRT3 has been implicated in various diseases, including cancer, autism spectrum disorder, and schizophrenia. In cancer, FLRT3 has been shown to promote tumor growth and metastasis in several types of cancer, including breast, lung, and pancreatic cancer. Targeting FLRT3 may therefore be a potential therapeutic strategy for cancer treatment. In autism spectrum disorder and schizophrenia, FLRT3 ha…	GO:0003345 proepicardium cell migration involved in pericardium morphogenesis;GO:0003344 pericardium morphogenesis;GO:0060973 cell migration involved in heart development		Human disease related genes:Endocrine and metabolic diseases:Hypothalamus and pituitary gland diseases; Disease related genes	Plasma membrane (Supported); Additional: Cell Junctions;Cytosol				0.0	0.0	1.0	0.0	0.0	1.0	0.0	0.0	0.0	0.0	0.0	0.0	0.0	0.0	1.0	0.0	0.0	0.0	0.0	0.0
DMBX1	127343	symbol	H. sapiens	127343	H. sapiens	DMBX1	diencephalon/mesencephalon homeobox 1	The DMBX1 gene is a member of the bicoid sub-family of homeodomain-containing transcription factors. It acts as a transcription factor and may play a role in brain and sensory organ development. Two distinct isoforms of the gene have been identified.	There is limited information available on the disease implications of the DMBX1 gene. However, some studies have suggested that mutations in this gene may be associated with developmental disorders such as autism spectrum disorder and intellectual disability. As of now, there are no targeted drug discovery efforts specifically focused on DMBX1. However, given its potential role in brain developme…	GO:0008343 adult feeding behavior;GO:0008344 adult locomotory behavior;GO:0007631 feeding behavior		Transcription factors:Helix-turn-helix domains; Predicted intracellular proteins					0.0	0.0	1.0	0.0	0.0	0.0	0.0	0.0	0.0	0.0	1.0	0.0	0.0	0.0	0.0	0.0	0.0	0.0	0.0	0.0
GPR176	11245	symbol	H. sapiens	11245	H. sapiens	GPR176	G protein-coupled receptor 176	GPR176 is a human gene that encodes for a G protein-coupled receptor. This receptor is found on the surface of cells and is involved in responding to various hormones, growth factors, and neurotransmitters. The function of GPR176 is not yet fully understood, but it is believed to play a role in regulating cellular processes such as cell growth and differentiation. The gene was first identified in…	There is limited information available on the disease implications of GPR176, as its function is not yet fully understood. However, some studies have suggested that it may be involved in the development and progression of certain types of cancer, including breast cancer and glioblastoma. As a result, there has been some interest in targeting GPR176 for drug discovery efforts aimed at developing n…	GO:0048512 circadian behavior;GO:0007622 rhythmic behavior;GO:0007193 adenylate cyclase-inhibiting G protein-coupled receptor signaling pathway		G-protein coupled receptors:GPCRs excl olfactory receptors					0.0	0.0	0.0	0.0	0.0	0.0	0.0	0.0	0.0	0.0	0.0	0.0	0.0	0.0	0.0	0.0	0.0	0.0	0.0	0.0
HDAC2	3066	symbol	H. sapiens	3066	H. sapiens	HDAC2	histone deacetylase 2	HDAC2 is a gene that belongs to the histone deacetylase family. This gene product is responsible for the deacetylation of lysine residues at the N-terminal regions of core histones, which are involved in transcriptional regulation, cell cycle progression, and developmental events. HDAC2 forms transcriptional repressor complexes by associating with many different proteins, including YY1, a mammali…	HDAC2 has been implicated in various diseases, including cancer, neurodegenerative disorders, and cardiovascular diseases. In cancer, HDAC2 is overexpressed in many tumor types and is associated with poor prognosis. Therefore, HDAC inhibitors have been developed as potential anticancer agents. Vorinostat (Zolinza) and romidepsin (Istodax) are two HDAC inhibitors that have been approved by the FDA…	GO:1902435 regulation of male mating behavior;GO:1902437 positive regulation of male mating behavior;GO:0061198 fungiform papilla formation		ENZYME proteins:Hydrolases; Enzymes; Cancer-related genes:Candidate cancer biomarkers; Predicted intracellular proteins; FDA approved drug targets:Small molecule drugs	Nucleoplasm (Supported)	Pravastatin; Lovastatin; Theophylline; Valproic acid; Simvastatin; Atorvastatin; Fluvastatin; Aminophylline; Oxtriphylline; Vorinostat; Pracinostat; Romidepsin; Tixocortol; Mocetinostat	(M219)PID HEDGEHOG GLI PATHWAY; (M101)PID HDAC CLASSI PATHWAY; (M105)PID TELOMERASE PATHWAY	(M5895)HALLMARK WNT BETA CATENIN SIGNALING; (M5926)HALLMARK MYC TARGETS V1	0.0	0.0	1.0	0.0	0.0	1.0	0.0	1.0	1.0	0.0	1.0	0.0	1.0	1.0	0.0	1.0	0.0	0.0	1.0	1.0
SEMA7A	8482	symbol	H. sapiens	8482	H. sapiens	SEMA7A	semaphorin 7A (John Milton Hagen blood group)	SEMA7A is a gene that encodes a protein belonging to the semaphorin family. The protein is processed to generate a mature glycosylphosphatidylinositol (GPI)-anchored membrane glycoprotein found on activated lymphocytes and erythrocytes. It may be involved in immunomodulatory and neuronal processes and carries the John Milton Hagen (JMH) blood group antigens. Mutations in SEMA7A may be associated …	SEMA7A has been implicated in various diseases, including cancer, autoimmune disorders, and bone disorders. In cancer, SEMA7A has been shown to promote tumor growth and metastasis, making it a potential target for cancer therapy. In autoimmune disorders, SEMA7A has been found to play a role in regulating immune responses, and targeting SEMA7A may provide a new approach for treating autoimmune dis…	GO:0060907 positive regulation of macrophage cytokine production;GO:0048843 negative regulation of axon extension involved in axon guidance;GO:0048841 regulation of axon extension involved in axon guidance		Blood group antigen proteins; CD markers	Vesicles (Uncertain)		(M5880)NABA ECM AFFILIATED; (M5885)NABA MATRISOME ASSOCIATED; (M5889)NABA MATRISOME		0.0	0.0	1.0	0.0	1.0	0.0	1.0	1.0	0.0	0.0	0.0	0.0	0.0	0.0	0.0	0.0	1.0	0.0	0.0	1.0
SULT1B1	27284	symbol	H. sapiens	27284	H. sapiens	SULT1B1	sulfotransferase family 1B member 1	SULT1B1 is a gene that encodes for a sulfotransferase enzyme that is involved in the sulfate conjugation of various compounds such as hormones, neurotransmitters, drugs, and xenobiotics. This enzyme is found in the cytosol and has different substrate specificities and tissue distributions compared to other sulfotransferase enzymes. Although the gene structure is similar to other SULT1 genes, the …	SULT1B1 has been implicated in various diseases and conditions, including cancer, Alzheimer's disease, and drug metabolism. Studies have shown that alterations in SULT1B1 activity can affect the metabolism and efficacy of drugs such as tamoxifen, a commonly used breast cancer drug. Targeted drug discovery efforts have focused on developing inhibitors or activators of SULT1B1 to modulate its activ…	GO:0006068 ethanol catabolic process;GO:0009812 flavonoid metabolic process;GO:0034310 primary alcohol catabolic process		Predicted intracellular proteins	Golgi apparatus (Approved); Additional: Nucleoplasm	Adenosine 3',5'-diphosphate		(M5948)HALLMARK BILE ACID METABOLISM	0.0	0.0	0.0	0.0	0.0	0.0	0.0	0.0	0.0	0.0	0.0	1.0	1.0	0.0	0.0	0.0	0.0	0.0	0.0	0.0
FAM13A1	10144	gene_synonym	H. sapiens	10144	H. sapiens	FAM13A	family with sequence similarity 13 member A	FAM13A is a human gene that is predicted to have GTPase activator activity and be involved in regulating small GTPase mediated signal transduction. It is also predicted to be located in the cytosol. FAM13A has been implicated in chronic obstructive pulmonary disease.	FAM13A has been linked to chronic obstructive pulmonary disease (COPD), a progressive lung disease that causes breathing difficulties. Studies have shown that FAM13A plays a role in regulating lung function and inflammation, and genetic variations in the FAM13A gene have been associated with an increased risk of developing COPD. Targeted drug discovery efforts for COPD have focused on developing …	GO:0051056 regulation of small GTPase mediated signal transduction;GO:1902531 regulation of intracellular signal transduction;GO:0009966 regulation of signal transduction		Predicted intracellular proteins	Cell Junctions;Cytosol (Approved); Additional: Nucleoli				1.0	0.0	0.0	0.0	0.0	0.0	0.0	0.0	0.0	0.0	0.0	0.0	0.0	0.0	0.0	0.0	0.0	0.0	0.0	0.0
PLA2G4F	255189	symbol	H. sapiens	255189	H. sapiens	PLA2G4F	phospholipase A2 group IVF	PLA2G4F is a human gene that is predicted to have calcium ion binding activity, calcium-dependent phospholipase A2 activity, and calcium-dependent phospholipid binding activity. It is also predicted to be involved in glycerophospholipid catabolic process and to act upstream of or within several processes, including arachidonic acid secretion, cellular response to antibiotic, and prostaglandin bio…	There is limited information available on the disease implications of PLA2G4F. However, studies have suggested that the overexpression of PLA2G4F may be associated with the development and progression of certain cancers, including breast cancer and lung adenocarcinoma. As for targeted drug discovery efforts, there are currently no known drugs that specifically target PLA2G4F. However, there are d…	GO:0036148 phosphatidylglycerol acyl-chain remodeling;GO:0071236 cellular response to antibiotic;GO:0001516 prostaglandin biosynthetic process		Enzymes; ENZYME proteins:Hydrolases; RAS pathway related proteins; Predicted intracellular proteins	Vesicles (Approved); Additional: Nucleoplasm				0.0	0.0	0.0	0.0	0.0	1.0	0.0	0.0	0.0	0.0	0.0	0.0	0.0	0.0	0.0	0.0	0.0	0.0	0.0	0.0
C10orf55	414236	symbol	H. sapiens	414236	H. sapiens	C10orf55	chromosome 10 putative open reading frame 55										0.0	0.0	0.0	0.0	0.0	0.0	0.0	0.0	0.0	0.0	0.0	0.0	0.0	0.0	0.0	0.0	0.0	0.0	0.0	0.0
ISLR	3671	symbol	H. sapiens	3671	H. sapiens	ISLR	immunoglobulin superfamily containing leucine rich repeat	The human gene ISLR is a member of the immunoglobulin superfamily and contains leucine-rich repeats. It is predicted to play a role in cell adhesion and is located in extracellular exosomes. This information is provided by the Alliance of Genome Resources as of April 2022.	There is limited information available on the disease implications of the ISLR gene. However, some studies have suggested that it may be involved in the development and progression of certain types of cancer, including breast cancer and glioblastoma. Targeted drug discovery efforts for ISLR are also limited, but some studies have explored the potential of targeting the protein for cancer therapy.…	GO:0007155 cell adhesion;GO:0009987 cellular process;GO:0008150 biological_process		Predicted secreted proteins	Plasma membrane (Approved); Additional: Golgi apparatus				0.0	0.0	0.0	0.0	0.0	0.0	0.0	0.0	0.0	0.0	0.0	0.0	0.0	0.0	0.0	0.0	0.0	0.0	1.0	0.0
C19orf36	113177	gene_synonym	H. sapiens	113177	H. sapiens	IZUMO4	IZUMO family member 4	IZUMO4 is a gene that is located in the nucleus of human cells. It belongs to the IZUMO family of genes, which are involved in the process of fertilization. Specifically, IZUMO4 is thought to play a role in the fusion of sperm and egg cells during fertilization. While the exact function of IZUMO4 is not yet fully understood, research suggests that it may be involved in the formation of a protein …	There is currently limited information available on the disease implications of IZUMO4. However, research has suggested that mutations in the IZUMO family of genes may be associated with male infertility. Targeted drug discovery efforts for IZUMO4 are also limited, as the exact function of the gene is not yet fully understood. However, there is ongoing research into the development of drugs that …			Transporters:Accessory Factors Involved in Transport; Predicted secreted proteins; Predicted intracellular proteins					0.0	0.0	0.0	0.0	0.0	0.0	0.0	0.0	0.0	0.0	0.0	0.0	0.0	0.0	0.0	0.0	0.0	0.0	0.0	0.0
APOL3	80833	symbol	H. sapiens	80833	H. sapiens	APOL3	apolipoprotein L3	APOL3 is a gene that belongs to the apolipoprotein L gene family and is located on chromosome 22. The protein encoded by this gene is found in the cytoplasm and may play a role in lipid movement and binding to organelles. The expression of APOL3 is up-regulated by tumor necrosis factor-alpha in endothelial cells lining the normal and atherosclerotic iliac artery and aorta. Alternative splicing of…	There is limited information available on the disease implications of APOL3. However, some studies have suggested that this gene may be involved in the development of atherosclerosis, a condition characterized by the buildup of plaque in the arteries. Additionally, APOL3 has been found to be up-regulated in certain types of cancer, including breast cancer and hepatocellular carcinoma, suggesting …	GO:0042157 lipoprotein metabolic process;GO:0043123 positive regulation of I-kappaB kinase/NF-kappaB signaling;GO:0043122 regulation of I-kappaB kinase/NF-kappaB signaling		Predicted intracellular proteins					0.0	0.0	0.0	0.0	0.0	0.0	1.0	0.0	0.0	0.0	0.0	0.0	0.0	0.0	0.0	0.0	0.0	0.0	0.0	1.0
ALOX5AP	241	symbol	H. sapiens	241	H. sapiens	ALOX5AP	arachidonate 5-lipoxygenase activating protein	ALOX5AP is a gene that encodes a protein required for the synthesis of leukotrienes, which are involved in inflammatory responses such as asthma, arthritis, and psoriasis. The protein works with 5-lipoxygenase and localizes to the plasma membrane. Inhibitors of its function prevent the activation of 5-lipoxygenase and its translocation from the cytoplasm to the cell membrane. Different isoforms o…	ALOX5AP has been implicated in several inflammatory diseases, including asthma, atherosclerosis, and stroke. Genetic variations in the ALOX5AP gene have been associated with an increased risk of these diseases. Targeting ALOX5AP has been explored as a potential therapeutic strategy for these conditions. Several drugs have been developed that target the leukotriene pathway, including zileuton, mon…	GO:0002538 arachidonic acid metabolite production involved in inflammatory response;GO:0002540 leukotriene production involved in inflammatory response;GO:0019372 lipoxygenase pathway		Disease related genes		DG031; AM103; Fiboflapon			0.0	0.0	0.0	0.0	0.0	1.0	1.0	0.0	0.0	0.0	0.0	0.0	0.0	0.0	0.0	0.0	0.0	0.0	0.0	0.0
NCF2	4688	symbol	H. sapiens	4688	H. sapiens	NCF2	neutrophil cytosolic factor 2	NCF2, also known as neutrophil cytosolic factor 2, is a gene that encodes the 67-kilodalton cytosolic subunit of the NADPH oxidase complex found in neutrophils. This complex produces a burst of superoxide that is delivered to the lumen of the neutrophil phagosome. Mutations in NCF2 and other NADPH oxidase subunits can lead to chronic granulomatous disease, a condition that causes recurrent infect…	Mutations in NCF2 have been linked to chronic granulomatous disease (CGD), a rare genetic disorder characterized by recurrent bacterial and fungal infections due to impaired neutrophil function. CGD patients have defective NADPH oxidase activity, leading to reduced production of reactive oxygen species (ROS) and impaired bacterial killing. Targeted drug discovery efforts for CGD have focused on r…	GO:0042554 superoxide anion generation;GO:0045730 respiratory burst;GO:0006801 superoxide metabolic process		Human disease related genes:Immune system diseases:Primary immunodeficiency; Predicted intracellular proteins; Disease related genes	Cytosol (Supported)		(M278)PID RAC1 PATHWAY		1.0	0.0	0.0	0.0	0.0	1.0	0.0	0.0	0.0	0.0	0.0	0.0	0.0	0.0	0.0	0.0	0.0	0.0	0.0	0.0
HIST2H2BE	8349	gene_synonym	H. sapiens	8349	H. sapiens	H2BC21	H2B clustered histone 21	H2BC21 is a gene that encodes a replication-dependent histone, which is a member of the histone H2B family. Histones are nuclear proteins that are responsible for the nucleosome structure of the chromosomal fiber in eukaryotes. The H2B clustered histone 21 generates two transcripts through the use of the conserved stem-loop termination motif and the polyA addition motif. The protein has antibacte…	There is limited information available on the disease implications of H2BC21. However, research has shown that mutations in histone genes can lead to various diseases, including cancer and developmental disorders. Targeted drug discovery efforts for H2BC21 are also limited, as it is not a well-studied gene. However, there is ongoing research on developing drugs that target histone proteins for ca…	GO:0002227 innate immune response in mucosa;GO:0002385 mucosal immune response;GO:0002251 organ or tissue specific immune response		Predicted intracellular proteins	Nucleoplasm (Approved); Additional: Cytosol				1.0	0.0	0.0	0.0	0.0	0.0	0.0	0.0	1.0	0.0	1.0	0.0	0.0	1.0	0.0	0.0	0.0	0.0	0.0	0.0
EXPH5	23086	symbol	H. sapiens	23086	H. sapiens	EXPH5	exophilin 5	EXPH5, also known as exophilin 5, is a protein that belongs to the synaptotagmin-like protein family. It lacks a C2 domain but contains an N-terminal synaptotagmin-like homology domain (SHD) and is a ras-related protein Rab-27B effector protein. The protein is involved in exosome secretion and intracellular vesicle trafficking. Reduced expression of EXPH5 results in keratin filament defects, and …	There is limited information available on the disease implications and targeted drug discovery efforts for EXPH5. However, mutations in this gene have been associated with some cases of epidermolysis bullosa, a group of inherited skin fragility disorders characterized by blistering and erosions of the skin and mucous membranes. The exact role of EXPH5 in the pathogenesis of epidermolysis bullosa …	GO:0003334 keratinocyte development;GO:0071985 multivesicular body sorting pathway;GO:0045921 positive regulation of exocytosis		Human disease related genes:Congenital malformations:Congenital malformations of skin; Predicted intracellular proteins; Disease related genes					0.0	0.0	0.0	0.0	0.0	0.0	0.0	0.0	0.0	0.0	0.0	0.0	1.0	0.0	0.0	0.0	0.0	0.0	0.0	0.0
EOMES	8320	symbol	H. sapiens	8320	H. sapiens	EOMES	eomesodermin	EOMES (eomesodermin) is a gene that belongs to the TBR1 sub-family of T-box genes and encodes a transcription factor that plays a crucial role in the embryonic development of mesoderm and the central nervous system in vertebrates. It is also necessary for the differentiation of effector CD8+ T cells that are involved in defense against viral infections. In mice, a similar gene disrupted during tr…	EOMES has been implicated in several diseases, including cancer, autoimmune disorders, and infectious diseases. In cancer, EOMES has been shown to play a role in the regulation of tumor immunity and the differentiation of tumor-infiltrating lymphocytes. Targeting EOMES has been proposed as a potential strategy for cancer immunotherapy. In autoimmune disorders, EOMES has been linked to the develop…	GO:0002302 CD8-positive, alpha-beta T cell differentiation involved in immune response;GO:0060809 mesodermal to mesenchymal transition involved in gastrulation;GO:0001714 endodermal cell fate specification		Human disease related genes:Congenital malformations:Congenital malformations of the nervous system; Predicted intracellular proteins; Transcription factors:Immunoglobulin fold; Disease related genes	Nucleoplasm (Approved); Additional: Cytosol;Golgi apparatus		(M54)PID IL12 2PATHWAY; (M272)PID CD8 TCR DOWNSTREAM PATHWAY	(M5947)HALLMARK IL2 STAT5 SIGNALING	0.0	1.0	1.0	0.0	0.0	0.0	0.0	0.0	1.0	0.0	1.0	0.0	0.0	0.0	0.0	0.0	0.0	0.0	0.0	0.0
PDCD1LG2	80380	symbol	H. sapiens	80380	H. sapiens	PDCD1LG2	programmed cell death 1 ligand 2	The human gene PDCD1LG2, also known as programmed cell death 1 ligand 2, is involved in regulating the immune response by inhibiting the proliferation of activated T cells and the production of interferon-gamma and interleukin-10. It is predicted to be located on the external side of the plasma membrane. PDCD1LG2 is a biomarker of pulmonary tuberculosis, a bacterial infection that primarily affec…	PDCD1LG2 has been implicated in various autoimmune diseases, including rheumatoid arthritis, multiple sclerosis, and systemic lupus erythematosus. Targeting PDCD1LG2 has been explored as a potential therapeutic strategy for these diseases. Several monoclonal antibodies that block the interaction between PDCD1LG2 and its receptor, programmed cell death protein 1 (PD-1), have been developed and app…	GO:0046007 negative regulation of activated T cell proliferation;GO:0032693 negative regulation of interleukin-10 production;GO:0031295 T cell costimulation		Predicted secreted proteins; CD markers; Cancer-related genes	Cytosol (Uncertain)			(M5953)HALLMARK KRAS SIGNALING UP	0.0	0.0	0.0	0.0	0.0	0.0	0.0	0.0	0.0	0.0	0.0	0.0	0.0	1.0	0.0	0.0	1.0	0.0	0.0	0.0
EZH1	2145	symbol	H. sapiens	2145	H. sapiens	EZH1	enhancer of zeste 1 polycomb repressive complex 2 subunit	EZH1 is a gene that encodes a subunit of the Polycomb repressive complex-2 (PRC2), which is responsible for adding a methyl group to histone H3 at lysine 27 (H3K27) and plays a role in maintaining the pluripotency and plasticity of embryonic stem cells. EZH1 is a component of a noncanonical PRC2 and is involved in gene regulation and chromatin remodeling. Mutations in EZH1 have been associated wi…	EZH1 has been implicated in various cancers, including lymphoma and leukemia. In lymphoma, EZH1 mutations have been found to be associated with poor prognosis and resistance to chemotherapy. Targeting EZH1 has emerged as a potential therapeutic strategy for these cancers. Several small molecule inhibitors of EZH1 have been developed and are currently being evaluated in preclinical and clinical st…	GO:0098532 histone H3-K27 trimethylation;GO:0070734 histone H3-K27 methylation;GO:0031509 subtelomeric heterochromatin formation		ENZYME proteins:Transferases; Enzymes; Cancer-related genes:Mutated cancer genes; Predicted intracellular proteins	Nucleoplasm (Supported)	Tazemetostat		(M5945)HALLMARK HEME METABOLISM	0.0	0.0	1.0	0.0	0.0	0.0	0.0	0.0	0.0	0.0	1.0	0.0	0.0	0.0	0.0	0.0	0.0	0.0	0.0	0.0
SORCS3	22986	symbol	H. sapiens	22986	H. sapiens	SORCS3	sortilin related VPS10 domain containing receptor 3	SORCS3 is a gene that encodes a transmembrane protein belonging to the vacuolar protein sorting 10 receptor family. It contains a vacuolar protein sorting 10 domain at the N-terminus, which is followed by a leucine-rich segment, a transmembrane domain, and a short C-terminal cytoplasmic domain. The gene is highly expressed in the brain and has been associated with Alzheimer's disease. Knockdown o…	SORCS3 has been implicated in Alzheimer's disease, as it is involved in the processing of amyloid precursor protein (APP), a key player in the formation of amyloid plaques in the brain. Studies have shown that knockdown of SORCS3 in cell culture leads to an increase in APP processing, suggesting that the protein may play a role in regulating APP metabolism. Targeted drug discovery efforts for Alz…	GO:1900452 regulation of long-term synaptic depression;GO:0099170 postsynaptic modulation of chemical synaptic transmission;GO:0007218 neuropeptide signaling pathway		Transporters; Predicted intracellular proteins					0.0	0.0	0.0	0.0	0.0	0.0	0.0	0.0	0.0	0.0	0.0	0.0	0.0	0.0	0.0	0.0	0.0	0.0	0.0	0.0
F5	2153	symbol	H. sapiens	2153	H. sapiens	F5	coagulation factor V	The F5 gene is responsible for producing a protein called coagulation factor VI, which is an important component of the blood clotting process. This protein circulates in the blood and is activated by thrombin during coagulation. Once activated, it works with other factors to convert prothrombin to thrombin, which is necessary for the formation of blood clots. Mutations in the F5 gene can lead to…	Mutations in the F5 gene can lead to various bleeding and clotting disorders. One of the most well-known conditions associated with F5 mutations is activated protein C resistance, which is a risk factor for venous thromboembolism. This condition is caused by a specific mutation in the F5 gene that leads to decreased sensitivity to the anticoagulant effects of activated protein C. Targeted drug di…	GO:0032571 response to vitamin K;GO:0033273 response to vitamin;GO:0007584 response to nutrient		Disease related genes; Human disease related genes:Cardiovascular diseases:Hematologic diseases; Candidate cardiovascular disease genes; Predicted secreted proteins; Human disease related genes:Cardiovascular diseases:Vascular diseases; FDA approved drug targets:Biotech drugs	Golgi apparatus (Approved)	Drotrecogin alfa; Thrombomodulin Alfa; Thrombin; Protein C; Human thrombin; Thrombin alfa; Protein S human; Anti-inhibitor coagulant complex		(M5921)HALLMARK COMPLEMENT	0.0	0.0	0.0	0.0	0.0	0.0	0.0	0.0	0.0	0.0	0.0	0.0	0.0	0.0	0.0	1.0	0.0	0.0	1.0	0.0
GFPT2	9945	symbol	H. sapiens	9945	H. sapiens	GFPT2	glutamine-fructose-6-phosphate transaminase 2	GFPT2 is a human gene that encodes for glutamine-fructose-6-phosphate transaminase 2, which is predicted to have isomerizing activity. It is involved in metabolic processes such as UDP-N-acetylglucosamine and fructose 6-phosphate metabolism, as well as protein N-linked glycosylation. GFPT2 is predicted to act upstream or within the cellular response to leukemia inhibitory factor and is located in…	GFPT2 has been implicated in the development of type 2 diabetes mellitus, a metabolic disorder characterized by high blood sugar levels due to insulin resistance or insufficient insulin production. Several studies have shown that GFPT2 expression and activity are increased in the liver and skeletal muscle of diabetic patients, suggesting that it may contribute to the pathogenesis of the disease. …	GO:0006048 UDP-N-acetylglucosamine biosynthetic process;GO:0006002 fructose 6-phosphate metabolic process;GO:0046349 amino sugar biosynthetic process		Enzymes; ENZYME proteins:Transferases; Predicted intracellular proteins	Vesicles (Approved)			(M5890)HALLMARK TNFA SIGNALING VIA NFKB; (M5953)HALLMARK KRAS SIGNALING UP	0.0	0.0	0.0	0.0	0.0	0.0	0.0	0.0	0.0	0.0	0.0	0.0	0.0	0.0	0.0	0.0	0.0	0.0	0.0	0.0
ALPP	250	symbol	H. sapiens	250	H. sapiens	ALPP	alkaline phosphatase, placental	ALPP is a gene that encodes for an enzyme called alkaline phosphatase, which is responsible for breaking down phosphoric acid monoesters. This gene belongs to a family of four alkaline phosphatase isoenzymes and is primarily expressed in the liver. ALPP is used as an indicator of liver injury in various clinical conditions. In pregnant women, this gene is mainly expressed in placental and endomet…	ALPP has been implicated in various diseases, including liver diseases such as hepatitis, cirrhosis, and liver cancer. Elevated levels of ALPP in the blood are often used as a diagnostic marker for liver injury. In addition, ALPP has been found to be overexpressed in certain types of cancer, including ovarian cancer, breast cancer, and lung cancer. Targeted drug discovery efforts have focused on …	GO:0016311 dephosphorylation;GO:0006796 phosphate-containing compound metabolic process;GO:0006793 phosphorus metabolic process		ENZYME proteins:Hydrolases; Cancer-related genes:Candidate cancer biomarkers; Enzymes; Predicted intracellular proteins	Plasma membrane (Approved)	Calcium; METHYL-PHOSPHONIC ACID MONO-(4-NITRO-PHENYL) ESTER			0.0	0.0	0.0	0.0	0.0	0.0	0.0	0.0	0.0	0.0	0.0	0.0	0.0	0.0	0.0	0.0	0.0	0.0	0.0	0.0
PPM1L	151742	symbol	H. sapiens	151742	H. sapiens	PPM1L	protein phosphatase, Mg2+/Mn2+ dependent 1L	PPM1L is a gene that encodes a protein phosphatase that requires magnesium or manganese and is involved in various signaling pathways. The protein downregulates apoptosis signal-regulating kinase 1, which initiates a signaling cascade leading to apoptosis under cytotoxic stress. PPM1L is also an endoplasmic reticulum transmembrane protein that regulates ceramide transport from the endoplasmic ret…	There is limited information available on the disease implications of PPM1L. However, recent studies have suggested that PPM1L may play a role in the development of certain cancers, including breast cancer and hepatocellular carcinoma. Targeted drug discovery efforts for PPM1L are still in the early stages, but there is potential for the development of drugs that target the protein phosphatase ac…	GO:0030148 sphingolipid biosynthetic process;GO:0046467 membrane lipid biosynthetic process;GO:0006665 sphingolipid metabolic process		Enzymes; ENZYME proteins:Hydrolases; Predicted intracellular proteins	Cytosol (Approved); Additional: Nucleoplasm				0.0	0.0	0.0	0.0	0.0	1.0	0.0	0.0	0.0	0.0	0.0	0.0	0.0	0.0	0.0	0.0	0.0	0.0	0.0	0.0
FZD2	2535	symbol	H. sapiens	2535	H. sapiens	FZD2	frizzled class receptor 2	FZD2 is a gene that belongs to the frizzled gene family and encodes a seven-transmembrane domain protein that acts as a receptor for the wingless type MMTV integration site family of signaling proteins. This gene is involved in the beta-catenin canonical signaling pathway and is thought to regulate the beta-catenin-dependent and -independent pathways by competing with the wingless-type MMTV integ…	FZD2 has been implicated in various diseases, including cancer and osteoporosis. In cancer, FZD2 is overexpressed in several types of tumors, including breast, lung, and colon cancer, and is associated with tumor growth, invasion, and metastasis. Targeting FZD2 has been explored as a potential therapeutic strategy for cancer treatment. Several small molecule inhibitors of FZD2 have been developed…	GO:0003150 muscular septum morphogenesis;GO:0003149 membranous septum morphogenesis;GO:0060022 hard palate development		Disease related genes; G-protein coupled receptors:GPCRs excl olfactory receptors; Potential drug targets; G-protein coupled receptors:Family fz/smo receptors; Human disease related genes:Congenital malformations:Congenital malformations of the musculoskeletal system; Cancer-related genes:Candidate cancer biomarkers	Nuclear bodies;Nucleoplasm (Approved); Additional: Cell Junctions		(M77)PID WNT SIGNALING PATHWAY; (M23)PID WNT NONCANONICAL PATHWAY; (M5493)WNT SIGNALING	(M5942)HALLMARK UV RESPONSE DN	0.0	0.0	0.0	0.0	0.0	0.0	0.0	0.0	1.0	0.0	0.0	0.0	1.0	0.0	0.0	0.0	0.0	0.0	0.0	0.0
SOCS2	8835	symbol	H. sapiens	8835	H. sapiens	SOCS2	suppressor of cytokine signaling 2	SOCS2 is a member of the suppressor of cytokine signaling (SOCS) family, which negatively regulates cytokine receptor signaling via the JAK/STAT pathway. It interacts with major molecules of signaling complexes to block further signal transduction, in part, by proteasomal depletion of receptors or signal-transducing proteins via ubiquitination. The expression of SOCS2 can be induced by a subset o…	SOCS2 has been implicated in various diseases, including cancer, diabetes, and autoimmune disorders. In cancer, SOCS2 has been shown to act as a tumor suppressor by inhibiting the JAK/STAT pathway, which is frequently dysregulated in cancer cells. Targeting SOCS2 has been proposed as a potential therapeutic strategy for cancer treatment. In diabetes, SOCS2 has been shown to play a role in insulin…	GO:0040015 negative regulation of multicellular organism growth;GO:0060396 growth hormone receptor signaling pathway;GO:0071378 cellular response to growth hormone stimulus		Predicted intracellular proteins	Endoplasmic reticulum (Approved)		(M122)PID IL2 1PATHWAY	(M5947)HALLMARK IL2 STAT5 SIGNALING	0.0	0.0	1.0	1.0	0.0	1.0	0.0	0.0	1.0	0.0	0.0	0.0	0.0	0.0	0.0	0.0	0.0	0.0	0.0	0.0
RCSD1	92241	symbol	H. sapiens	92241	H. sapiens	RCSD1	RCSD domain containing 1	RCSD1, or RCSD domain containing 1, is a human gene that is involved in the cellular hyperosmotic response. It enables actin filament binding activity and is predicted to be located in the actin filament. The gene's function is not fully understood, but it may play a role in regulating the cytoskeleton and cell shape. Further research is needed to fully understand the role of RCSD1 in human biolo…	There is limited information available on the disease implications of RCSD1. However, some studies have suggested that it may be involved in the development and progression of certain types of cancer, including breast cancer and hepatocellular carcinoma. Targeted drug discovery efforts for RCSD1 are also limited, as its function is not fully understood. Currently, there are no drugs on the market…	GO:0071474 cellular hyperosmotic response;GO:0036010 protein localization to endosome;GO:0006972 hyperosmotic response		Predicted intracellular proteins	Plasma membrane (Approved)				0.0	0.0	0.0	0.0	0.0	0.0	0.0	0.0	0.0	0.0	0.0	0.0	0.0	0.0	0.0	1.0	0.0	0.0	0.0	0.0
TSPAN5	10098	symbol	H. sapiens	10098	H. sapiens	TSPAN5	tetraspanin 5	TSPAN5, also known as tetraspanin 5, is a protein that belongs to the transmembrane 4 superfamily, which is also known as the tetraspanin family. This family is characterized by the presence of four hydrophobic domains and most of its members are cell-surface proteins. TSPAN5 is involved in signal transduction events that regulate cell development, activation, growth, and motility. Its exact func…	There is limited information available on the disease implications of TSPAN5. However, some studies have suggested that it may play a role in cancer progression and metastasis. For example, TSPAN5 expression has been found to be upregulated in various types of cancer, including breast, lung, and pancreatic cancer. In addition, TSPAN5 has been shown to promote cancer cell migration and invasion in…	GO:0045747 positive regulation of Notch signaling pathway;GO:0008593 regulation of Notch signaling pathway;GO:0072659 protein localization to plasma membrane			Actin filaments;Plasma membrane (Approved); Additional: Nucleoplasm			(M5945)HALLMARK HEME METABOLISM	0.0	0.0	0.0	0.0	0.0	0.0	0.0	0.0	0.0	0.0	0.0	0.0	0.0	0.0	0.0	0.0	0.0	1.0	0.0	0.0
SERPINA1	5265	symbol	H. sapiens	5265	H. sapiens	SERPINA1	serpin family A member 1	SERPINA1 is a gene that encodes a serine protease inhibitor belonging to the serpin superfamily. The protein produced by this gene targets several enzymes, including elastase, plasmin, thrombin, trypsin, chymotrypsin, and plasminogen activator. It is produced in various tissues, including the liver, bone marrow, lymphoid tissue, and gut. Defects in this gene have been linked to chronic obstructiv…	Defects in the SERPINA1 gene have been linked to several diseases, including alpha-1 antitrypsin deficiency (AATD), which is a genetic disorder that affects the lungs and liver. AATD is characterized by reduced levels of alpha-1 antitrypsin (AAT) in the blood, which leads to the destruction of lung tissue and the development of emphysema. There are currently no targeted drugs available for AATD, …	GO:0006953 acute-phase response;GO:0002526 acute inflammatory response;GO:0010951 negative regulation of endopeptidase activity		Disease related genes; Candidate cardiovascular disease genes; Predicted secreted proteins; Cancer-related genes:Candidate cancer biomarkers; Predicted intracellular proteins; Human disease related genes:Respiratory diseases:Lung diseases; Human disease related genes:Congenital disorders of metabolism:Other congenital disorders of metabolism	Vesicles (Enhanced)	Zinc; 2-[3,4-Dihydroxy-2-Hydroxymethyl-5-(2-Hydroxy-Nonyl)-Tetrahydro-Furan-2-Yloxy]-6-Hydroxymethyl-Tetra Hydro-Pyran-3,4,5-Triol; Mercaptoethanol; Recombinant alpha 1-antitrypsin; PPL-100; Copper; Zinc acetate; Zinc chloride; Zinc sulfate, unspecified form	(M285)PID HNF3A PATHWAY; (M19)PID P73PATHWAY; (M3468)NABA ECM REGULATORS	(M5946)HALLMARK COAGULATION; (M5907)HALLMARK ESTROGEN RESPONSE LATE; (M5921)HALLMARK COMPLEMENT	0.0	0.0	0.0	0.0	0.0	0.0	1.0	0.0	0.0	0.0	0.0	0.0	0.0	0.0	0.0	0.0	0.0	0.0	1.0	0.0
TMEM45A	55076	symbol	H. sapiens	55076	H. sapiens	TMEM45A	transmembrane protein 45A	TMEM45A is a human gene that is predicted to be an integral component of the membrane. It encodes for a transmembrane protein, which means that it spans across the cell membrane and is involved in various cellular processes. The exact function of TMEM45A is not yet fully understood, but it is believed to play a role in cell growth and differentiation. Mutations in this gene have been associated w…	There is limited information available on the disease implications and targeted drug discovery efforts for TMEM45A. However, mutations in this gene have been associated with various skin disorders, including psoriasis and atopic dermatitis. In addition, TMEM45A has been identified as a potential biomarker for predicting the prognosis of patients with hepatocellular carcinoma. Currently, there are…				Endoplasmic reticulum (Approved); Additional: Vesicles			(M5891)HALLMARK HYPOXIA	0.0	0.0	0.0	0.0	0.0	0.0	0.0	0.0	0.0	0.0	0.0	0.0	0.0	0.0	0.0	0.0	0.0	0.0	0.0	0.0
KLC3	147700	symbol	H. sapiens	147700	H. sapiens	KLC3	kinesin light chain 3	KLC3, also known as kinesin light chain 3, is a gene that belongs to the kinesin light chain gene family. Kinesins are molecular motors that transport cargo along microtubules and are composed of two kinesin heavy chain (KHC) and two kinesin light chain (KLC) molecules. KLCs are responsible for binding cargo and regulating kinesin activity. In rats, a protein similar to KLC3 is expressed in post-…	There is limited information available on the disease implications of KLC3. However, recent studies have suggested that mutations in KLC3 may be associated with neurodegenerative disorders such as Alzheimer's disease and Parkinson's disease. Targeted drug discovery efforts for KLC3 are currently underway, with a focus on identifying small molecule inhibitors that can modulate kinesin activity and…	GO:0120317 sperm mitochondrial sheath assembly;GO:0120316 sperm flagellum assembly;GO:0044458 motile cilium assembly		Predicted intracellular proteins	Actin filaments (Approved); Additional: Cytosol;Nucleoplasm				1.0	0.0	0.0	0.0	0.0	0.0	0.0	0.0	0.0	0.0	0.0	0.0	0.0	0.0	0.0	0.0	0.0	0.0	1.0	0.0
IL13RA2	3598	symbol	H. sapiens	3598	H. sapiens	IL13RA2	interleukin 13 receptor subunit alpha 2	IL13RA2 is a gene that encodes a protein that is similar to Il13RA1, a subunit of the interleukin 13 receptor complex. This protein has a high affinity for binding to IL13, but it lacks a cytoplasmic domain and does not function as a signal mediator. Instead, it is believed to play a role in the internalization of IL13. This gene is important in understanding the mechanisms of IL13 signaling and …	IL13RA2 has been implicated in several diseases, including asthma, cancer, and autoimmune disorders. In asthma, IL13RA2 has been shown to be upregulated in airway smooth muscle cells, contributing to airway hyperresponsiveness and inflammation. In cancer, IL13RA2 is overexpressed in several types of tumors, including glioblastoma, ovarian cancer, and pancreatic cancer, and has been identified as …	GO:0043305 negative regulation of mast cell degranulation;GO:0033007 negative regulation of mast cell activation involved in immune response;GO:0002887 negative regulation of myeloid leukocyte mediated immunity		CD markers; Cancer-related genes:Candidate cancer biomarkers	Cell Junctions;Plasma membrane (Approved); Additional: Nucleoplasm;Vesicles	AER001	(M28)PID IL4 2PATHWAY	(M5951)HALLMARK SPERMATOGENESIS	0.0	0.0	0.0	1.0	0.0	0.0	0.0	0.0	0.0	0.0	0.0	0.0	0.0	0.0	0.0	0.0	1.0	0.0	0.0	0.0
C3orf54	389119	gene_synonym	H. sapiens	389119	H. sapiens	INKA1	inka box actin regulator 1	INKA1, or inka box actin regulator 1, is a gene that encodes a protein with the ability to bind to protein kinases and inhibit their activity. It is predicted to play a role in negative regulation of catalytic activity and to be involved in neural tube development. The protein is located in both the cytoplasm and nucleus of cells. This information is provided by the Alliance of Genome Resources a…	There is limited information available on the disease implications of INKA1. However, some studies have suggested that mutations in this gene may be associated with certain types of cancer, including breast cancer and glioblastoma. Targeted drug discovery efforts for INKA1 are also limited, as the function of the protein it encodes is not yet fully understood. However, some studies have suggested…			Predicted intracellular proteins	Nucleoplasm;Vesicles (Approved)				0.0	0.0	0.0	0.0	0.0	0.0	0.0	0.0	0.0	0.0	0.0	0.0	0.0	0.0	0.0	0.0	0.0	0.0	0.0	0.0
GABRA2	2555	symbol	H. sapiens	2555	H. sapiens	GABRA2	gamma-aminobutyric acid type A receptor subunit alpha2	GABRA2 is a gene that encodes for the alpha2 subunit of the GABA-A receptor, which is a type of receptor that responds to the neurotransmitter gamma-aminobutyric acid (GABA) in the brain. GABA is the major inhibitory neurotransmitter in the brain, meaning it helps to reduce neuronal activity and promote relaxation. The GABA-A receptor is a ligand-gated chloride channel, meaning that when GABA bin…	The GABRA2 gene has been implicated in a number of neurological and psychiatric disorders, including alcohol dependence, anxiety disorders, and schizophrenia. Studies have shown that variations in the GABRA2 gene can affect the function of the GABA-A receptor, leading to altered neuronal activity and increased susceptibility to these disorders. As a result, there has been significant interest in …	GO:1904862 inhibitory synapse assembly;GO:0051932 synaptic transmission, GABAergic;GO:0007214 gamma-aminobutyric acid signaling pathway		Human disease related genes:Nervous system diseases:Epilepsy; Human disease related genes:Other diseases:Mental and behavioural disorders; Disease related genes; Transporters:Transporter channels and pores; Predicted intracellular proteins; FDA approved drug targets:Small molecule drugs	Plasma membrane (Uncertain); Additional: Nucleoplasm	Butalbital; Talbutal; Pentobarbital; Meprobamate; Eszopiclone; Secobarbital; Zolpidem; Metharbital; Thiopental; Primidone; Methylphenobarbital; Ethanol; Zopiclone; Quinidine barbiturate; Amobarbital; Aprobarbital; Butobarbital; Heptabarbital; Hexobarbital; Barbital; Dihydro-2-thioxo-5-((5-(2-(trifluoromethyl)phenyl)-2-furanyl)methyl)-4,6(1H,5H)-pyrimidinedione; Fludiazepam; Pagoclone; Ganaxolone;…			0.0	0.0	0.0	0.0	0.0	0.0	0.0	0.0	0.0	0.0	0.0	0.0	0.0	0.0	1.0	0.0	0.0	0.0	0.0	0.0
S100A12	6283	symbol	H. sapiens	6283	H. sapiens	S100A12	S100 calcium binding protein A12	S100A12 is a gene that encodes a protein belonging to the S100 family of proteins, which contain two EF-hand calcium-binding motifs. S100 proteins are found in the cytoplasm and/or nucleus of various cells and are involved in regulating cellular processes such as cell cycle progression and differentiation. S100A12 is thought to be involved in specific calcium-dependent signal transduction pathway…	S100A12 has been implicated in various inflammatory and autoimmune diseases, including rheumatoid arthritis, inflammatory bowel disease, and psoriasis. Elevated levels of S100A12 have been found in the synovial fluid of patients with rheumatoid arthritis, and it has been suggested that S100A12 may play a role in the pathogenesis of this disease by promoting inflammation and joint destruction. Inf…	GO:0045576 mast cell activation;GO:0002548 monocyte chemotaxis;GO:0050832 defense response to fungus		Predicted secreted proteins; Predicted intracellular proteins		Olopatadine; Amlexanox	(M5883)NABA SECRETED FACTORS; (M5885)NABA MATRISOME ASSOCIATED; (M5889)NABA MATRISOME	(M5921)HALLMARK COMPLEMENT	0.0	0.0	1.0	1.0	0.0	0.0	1.0	0.0	0.0	0.0	0.0	0.0	0.0	1.0	0.0	0.0	0.0	0.0	0.0	1.0
FLI1	2313	symbol	H. sapiens	2313	H. sapiens	FLI1	Fli-1 proto-oncogene, ETS transcription factor	FLI1 is a gene that encodes a transcription factor with an ETS DNA-binding domain. It can undergo translocations with other genes, resulting in fusion genes that are associated with Ewing sarcoma and acute lymphoblastic leukemia. The t(11;22)(q24;q12) translocation with the Ewing sarcoma gene is present in the majority of Ewing sarcoma cases, while the t(4;11)(q21;q23) translocation is associated…	FLI1 is a promising target for drug discovery efforts in Ewing sarcoma and acute lymphoblastic leukemia. In Ewing sarcoma, the t(11;22)(q24;q12) translocation results in the fusion of FLI1 with the EWSR1 gene, leading to the formation of an oncogenic transcription factor. Targeting this fusion protein with small molecule inhibitors has shown promising results in preclinical studies. In acute lymp…	GO:0035855 megakaryocyte development;GO:0030219 megakaryocyte differentiation;GO:0061515 myeloid cell development		Disease related genes; Human disease related genes:Cardiovascular diseases:Hematologic diseases; Cancer-related genes; Predicted intracellular proteins; Transcription factors:Helix-turn-helix domains; Human disease related genes:Cancers:Cancers of soft tissues and bone	Nuclear bodies;Nucleoplasm (Supported)				0.0	1.0	0.0	0.0	0.0	0.0	0.0	0.0	0.0	0.0	0.0	0.0	0.0	0.0	0.0	1.0	0.0	0.0	0.0	0.0
TET1	80312	symbol	H. sapiens	80312	H. sapiens	TET1	tet methylcytosine dioxygenase 1	TET1 is a human gene that encodes a demethylase belonging to the TET protein family. This family plays a crucial role in the DNA methylation process and gene activation, which is an epigenetic mechanism that controls gene expression. As a demethylase, TET1 is responsible for removing methyl groups from DNA, which can activate genes that were previously silenced. The TET family is important for re…	Mutations in TET1 have been linked to various diseases, including cancer and neurological disorders. In cancer, TET1 mutations have been found in several types of tumors, including leukemia, breast, and lung cancer. TET1 mutations can lead to abnormal DNA methylation patterns, which can contribute to the development and progression of cancer. Targeted drug discovery efforts have focused on develo…	GO:0006211 5-methylcytosine catabolic process;GO:0019857 5-methylcytosine metabolic process;GO:0090310 negative regulation of DNA methylation-dependent heterochromatin formation		Disease related genes; Enzymes; Transcription factors:Zinc-coordinating DNA-binding domains; Cancer-related genes; Potential drug targets; Predicted intracellular proteins; ENZYME proteins:Oxidoreductases	Nucleoplasm (Supported); Additional: Nuclear membrane				0.0	0.0	1.0	0.0	0.0	0.0	0.0	1.0	1.0	0.0	1.0	0.0	0.0	0.0	0.0	0.0	0.0	0.0	0.0	0.0
NRCAM	4897	symbol	H. sapiens	4897	H. sapiens	NRCAM	neuronal cell adhesion molecule	NRCAM is a gene that encodes for a neuronal cell adhesion molecule with multiple immunoglobulin-like C2-type domains and fibronectin type-III domains. This protein is involved in neuron-neuron adhesion and promotes directional signaling during axonal cone growth. It is also expressed in non-neural tissues and may play a general role in cell-cell communication via signaling from its intracellular …	NRCAM has been implicated in several diseases, including autism spectrum disorder (ASD), addiction vulnerability, and schizophrenia. Studies have shown that NRCAM expression is altered in the brains of individuals with ASD and that genetic variants in the NRCAM gene are associated with an increased risk of developing the disorder. Additionally, NRCAM has been identified as a potential target for …	GO:0045162 clustering of voltage-gated sodium channels;GO:0019227 neuronal action potential propagation;GO:0098870 action potential propagation		Predicted secreted proteins	Nucleoplasm (Approved); Additional: Plasma membrane;Vesicles			(M5919)HALLMARK HEDGEHOG SIGNALING	0.0	0.0	1.0	0.0	0.0	0.0	0.0	0.0	0.0	0.0	0.0	0.0	0.0	0.0	1.0	1.0	0.0	0.0	0.0	0.0
SNED1	25992	symbol	H. sapiens	25992	H. sapiens	SNED1	sushi, nidogen and EGF like domains 1	SNED1 is a human gene that is predicted to be involved in cell-matrix adhesion and located in the extracellular region. It is also predicted to enable Notch binding activity, which is important for cell signaling and development. SNED1 contains sushi, nidogen, and EGF-like domains, which are common in proteins involved in cell adhesion and signaling. While the exact function of SNED1 is not yet f…	There is limited information available on the disease implications of SNED1. However, some studies have suggested that SNED1 may be involved in the development and progression of certain types of cancer, including breast and lung cancer. Targeted drug discovery efforts for SNED1 are also limited, as the exact function of the gene is not yet fully understood. However, some studies have suggested t…	GO:0007160 cell-matrix adhesion;GO:0031589 cell-substrate adhesion;GO:0007155 cell adhesion		Predicted secreted proteins; Predicted intracellular proteins			(M3008)NABA ECM GLYCOPROTEINS; (M5884)NABA CORE MATRISOME; (M5889)NABA MATRISOME		0.0	0.0	0.0	0.0	0.0	0.0	0.0	0.0	0.0	1.0	0.0	0.0	0.0	0.0	0.0	0.0	0.0	0.0	0.0	0.0
PMAIP1	5366	symbol	H. sapiens	5366	H. sapiens	PMAIP1	phorbol-12-myristate-13-acetate-induced protein 1	PMAIP1 is a human gene that belongs to the BH3-only subfamily of the BCL-2 protein family. This subfamily plays a crucial role in determining whether a cell undergoes apoptosis or not. When a cell is exposed to death-inducing stimuli, BH3-only members inhibit the anti-apoptotic BCL-2 family members, which keep the multi-BH domain proteins BAX and BAK inactive under normal conditions. PMAIP1 is a …	PMAIP1 has been implicated in various diseases, including cancer, neurodegenerative disorders, and cardiovascular diseases. In cancer, PMAIP1 is often downregulated, leading to increased cell survival and resistance to chemotherapy. Targeting PMAIP1 has been explored as a potential therapeutic strategy for cancer treatment. Several small molecule inhibitors of BCL-2 family members, including PMAI…	GO:1902237 positive regulation of endoplasmic reticulum stress-induced intrinsic apoptotic signaling pathway;GO:0010917 negative regulation of mitochondrial membrane potential;GO:0045837 negative regulation of membrane potential		Predicted intracellular proteins	Vesicles (Uncertain)		(M256)PID TAP63 PATHWAY; (M66)PID MYC ACTIV PATHWAY; (M145)PID P53 DOWNSTREAM PATHWAY	(M5902)HALLMARK APOPTOSIS; (M5906)HALLMARK ESTROGEN RESPONSE EARLY	0.0	0.0	0.0	0.0	0.0	0.0	0.0	0.0	1.0	0.0	0.0	0.0	0.0	0.0	0.0	0.0	0.0	0.0	0.0	0.0
CLIC5	53405	symbol	H. sapiens	53405	H. sapiens	CLIC5	chloride intracellular channel 5	CLIC5 is a gene that encodes a chloride ion channel protein belonging to the chloride intracellular channel (CLIC) family. The protein is involved in various processes such as the formation of hair cell stereocilia, proliferation of myoblasts, and maintenance of glomerular podocyte and endothelial cells. It interacts with actin-based cytoskeletal structures and has multiple isoforms due to altern…	There is limited information available on the disease implications of CLIC5 mutations. However, some studies have suggested that mutations in the gene may be associated with hearing loss, renal diseases, and cardiovascular disorders. Targeted drug discovery efforts for CLIC5 are also limited, but some studies have explored the potential of small molecule inhibitors of CLIC5 for the treatment of c…	GO:1902476 chloride transmembrane transport;GO:0006821 chloride transport;GO:0098661 inorganic anion transmembrane transport		Human disease related genes:Nervous system diseases:Ear disease; Disease related genes; Potential drug targets; Transporters:Transporter channels and pores; Predicted intracellular proteins	Plasma membrane (Supported); Additional: Nuclear speckles				0.0	0.0	0.0	0.0	0.0	0.0	0.0	0.0	0.0	0.0	0.0	0.0	0.0	0.0	0.0	0.0	0.0	0.0	0.0	0.0
PCDHB10	56126	symbol	H. sapiens	56126	H. sapiens	PCDHB10	protocadherin beta 10	PCDHB10 is a gene that belongs to the protocadherin beta gene cluster, which is one of three gene clusters located on chromosome five. The beta cluster contains 16 genes and 3 pseudogenes, each encoding 6 extracellular cadherin domains and a cytoplasmic tail that differs from other cadherin superfamily members. These proteins are involved in cell-cell adhesion and are integral plasma membrane pro…	There is limited information available on the disease implications of PCDHB10. However, studies have suggested that alterations in the expression of protocadherin beta genes, including PCDHB10, may be associated with various neurological disorders, such as autism spectrum disorder and schizophrenia. Targeted drug discovery efforts for PCDHB10 are also limited, as its specific function is not well…	GO:0016339 calcium-dependent cell-cell adhesion via plasma membrane cell adhesion molecules;GO:0007416 synapse assembly;GO:0007156 homophilic cell adhesion via plasma membrane adhesion molecules							0.0	0.0	0.0	0.0	0.0	0.0	0.0	0.0	0.0	0.0	0.0	0.0	0.0	0.0	1.0	0.0	0.0	0.0	0.0	0.0
FAM65B	9750	gene_synonym	H. sapiens	9750	H. sapiens	RIPOR2	RHO family interacting cell polarization regulator 2	RIPOR2, or RHO family interacting cell polarization regulator 2, is a gene that encodes a protein that inhibits the activity of the small G protein RhoA. This inhibition is important for myoblast fusion and polarization of T cells and neutrophils. The protein is also a component of hair cell stereocilia, which is essential for hearing. A mutation in the splice site of this gene can result in hear…	There is limited information available on the disease implications of RIPOR2. However, a mutation in the splice site of this gene has been associated with hearing loss in humans. Targeted drug discovery efforts for RIPOR2 are also limited, as the function of the protein it encodes is not well understood. There are currently no drugs on the market that specifically target RIPOR2. However, there ar…	GO:1903904 negative regulation of establishment of T cell polarity;GO:1905872 negative regulation of protein localization to cell leading edge;GO:2001107 negative regulation of Rho guanyl-nucleotide exchange factor activity		Human disease related genes:Nervous system diseases:Ear disease; Predicted intracellular proteins; Disease related genes					1.0	0.0	1.0	0.0	1.0	0.0	0.0	1.0	0.0	0.0	0.0	0.0	0.0	0.0	0.0	0.0	1.0	0.0	0.0	0.0
PID1	55022	symbol	H. sapiens	55022	H. sapiens	PID1	phosphotyrosine interaction domain containing 1	PID1, or phosphotyrosine interaction domain containing 1, is a human gene that plays a role in various biological processes, including the formation of mitochondria, regulation of phosphate metabolism, and regulation of macromolecule metabolism. It is located in the cytoplasm of cells. This information is provided by the Alliance of Genome Resources as of April 2022.	There is limited information available on the disease implications of PID1. However, some studies have suggested that mutations in this gene may be associated with mitochondrial dysfunction and metabolic disorders. Targeted drug discovery efforts for PID1 are also limited, as the exact function of the protein it encodes is not fully understood. However, some studies have suggested that targeting …	GO:0070346 positive regulation of fat cell proliferation;GO:2001170 negative regulation of ATP biosynthetic process;GO:0030809 negative regulation of nucleotide biosynthetic process		Predicted intracellular proteins	Endoplasmic reticulum (Approved)				0.0	0.0	1.0	0.0	0.0	0.0	0.0	0.0	0.0	0.0	0.0	0.0	0.0	0.0	0.0	0.0	0.0	0.0	0.0	0.0
P2RX4	5025	symbol	H. sapiens	5025	H. sapiens	P2RX4	purinergic receptor P2X 4	P2RX4 is a gene that encodes for a purinergic receptor for ATP. This receptor acts as a ligand-gated ion channel with high calcium permeability. It is part of a family of purinoceptors, with the main difference between members being their sensitivity to antagonists suramin and PPADS. P2RX4 has the lowest sensitivity to these antagonists. The gene has multiple alternatively spliced transcript vari…	P2RX4 has been implicated in various diseases, including chronic pain, inflammation, and neurodegenerative disorders such as Alzheimer's disease. Targeted drug discovery efforts have focused on developing drugs that modulate P2RX4 activity, with the aim of treating these diseases. One example is the drug AZD9056, which is a selective antagonist of P2RX4 and has shown promise in preclinical studie…	GO:0050975 sensory perception of touch;GO:1904141 positive regulation of microglial cell migration;GO:1904139 regulation of microglial cell migration		FDA approved drug targets:Small molecule drugs; Transporters:Transporter channels and pores		Eslicarbazepine acetate; Eslicarbazepine		(M5947)HALLMARK IL2 STAT5 SIGNALING; (M5932)HALLMARK INFLAMMATORY RESPONSE	0.0	0.0	0.0	0.0	1.0	0.0	0.0	0.0	0.0	0.0	0.0	0.0	0.0	0.0	0.0	1.0	0.0	0.0	1.0	0.0
PRR16	51334	symbol	H. sapiens	51334	H. sapiens	PRR16	proline rich 16	PRR16, or proline rich 16, is a human gene that plays a role in regulating cell size and translation. It is involved in positive regulation of these processes, meaning that it promotes their activity. The gene's function is not fully understood, but it is believed to be important for normal cellular growth and development. PRR16 contains a high proportion of proline amino acids, which are known t…	Unfortunately, there is currently limited information available on the disease implications of PRR16 and targeted drug discovery efforts. As the gene's function is not fully understood, it is difficult to determine its potential role in disease development or progression. Additionally, there are no known drugs on the market that specifically target PRR16. However, further research on the gene's f…	GO:0045793 positive regulation of cell size;GO:0045727 positive regulation of translation;GO:0034250 positive regulation of amide metabolic process		Predicted intracellular proteins	Nucleoplasm (Approved); Additional: Cytosol;Midbody				0.0	0.0	0.0	0.0	0.0	0.0	0.0	0.0	0.0	0.0	0.0	0.0	0.0	0.0	0.0	0.0	0.0	0.0	0.0	0.0
KLHL24	54800	symbol	H. sapiens	54800	H. sapiens	KLHL24	kelch like family member 24	KLHL24 is a gene that encodes a protein that acts as a substrate receptor for ubiquitin ligase and is regulated by autoubiquitination. Variations in the translation initiation codon of this gene have been found, resulting in an N-terminally truncated but more stable protein due to loss of the autoubiquitination function. The more stable mutant protein causes an increased ubiquitin and degradation…	Epidermolysis bullosa (EB) is a rare genetic disorder characterized by skin fragility and blistering. KLHL24 mutations have been identified as a cause of EB, specifically the subtype known as EB simplex with mottled pigmentation. Currently, there are no targeted drug discovery efforts for KLHL24-related EB, and treatment is primarily supportive, focusing on wound care and pain management. However…	GO:2000312 regulation of kainate selective glutamate receptor activity;GO:2000649 regulation of sodium ion transmembrane transporter activity;GO:0099601 regulation of neurotransmitter receptor activity		Human disease related genes:Congenital malformations:Congenital malformations of skin; Predicted intracellular proteins; Disease related genes				(M5891)HALLMARK HYPOXIA	0.0	0.0	0.0	0.0	0.0	0.0	0.0	0.0	0.0	0.0	0.0	0.0	0.0	0.0	0.0	0.0	0.0	0.0	0.0	0.0
NYNRIN	57523	symbol	H. sapiens	57523	H. sapiens	NYNRIN	NYN domain and retroviral integrase containing	NYNRIN is a human gene that is predicted to have endoribonuclease activity and mRNA binding activity. It is also predicted to be involved in RNA phosphodiester bond hydrolysis and endonucleolytic activity. The gene is predicted to be an integral component of the membrane and active in cytoplasmic ribonucleoprotein granules and the nucleus. The gene's function is not yet fully understood, but it c…	There is limited information available on the disease implications of NYNRIN. However, recent studies have suggested that mutations in the gene may be associated with neurodevelopmental disorders such as autism spectrum disorder and intellectual disability. Targeted drug discovery efforts for NYNRIN are currently underway, with a focus on identifying small molecule inhibitors that can modulate th…	GO:0015074 DNA integration;GO:0090502 RNA phosphodiester bond hydrolysis, endonucleolytic;GO:0090501 RNA phosphodiester bond hydrolysis		Predicted intracellular proteins	Golgi apparatus (Approved); Additional: Nucleoplasm;Vesicles				0.0	0.0	0.0	0.0	0.0	0.0	0.0	0.0	0.0	0.0	0.0	0.0	0.0	0.0	0.0	0.0	0.0	0.0	0.0	0.0
LCN2	3934	symbol	H. sapiens	3934	H. sapiens	LCN2	lipocalin 2	LCN2, also known as lipocalin 2, is a gene that encodes a protein belonging to the lipocalin family. This protein plays a role in innate immunity by limiting bacterial growth through sequestering iron-containing siderophores. It is also an early biomarker of acute kidney injury when present in blood and urine. LCN2 is involved in multiple cellular processes, including maintenance of skin homeosta…	LCN2 has been implicated in various diseases, including cancer, inflammation, and kidney disease. In cancer, LCN2 has been shown to promote tumor growth and metastasis by inducing angiogenesis and suppressing immune responses. Inflammation-induced LCN2 expression has been linked to the pathogenesis of several inflammatory diseases, including rheumatoid arthritis, atherosclerosis, and inflammatory…	GO:0015891 siderophore transport;GO:1901678 iron coordination entity transport;GO:0034755 iron ion transmembrane transport		Candidate cardiovascular disease genes; Predicted secreted proteins	Endoplasmic reticulum (Supported)	Methyl nonanoate; 2,3-Dihydroxy-Benzoic Acid; Carboxymycobactin S; 2,3,-Dihydroxybenzoylserine; Carboxymycobactin T; Trencam-3,2-Hopo			0.0	0.0	0.0	1.0	0.0	0.0	0.0	0.0	0.0	0.0	0.0	0.0	0.0	1.0	0.0	0.0	0.0	0.0	0.0	0.0
GMPR	2766	symbol	H. sapiens	2766	H. sapiens	GMPR	guanosine monophosphate reductase	The GMPR gene encodes an enzyme that converts GMP to IMP through a process that requires NADPH. This reaction is irreversible and the protein also plays a role in recycling free intracellular bases and purine nucleosides.	Mutations in the GMPR gene have been associated with several diseases, including gout, hyperuricemia, and Lesch-Nyhan syndrome. Gout is a type of arthritis caused by the buildup of uric acid crystals in the joints, and hyperuricemia is a condition characterized by high levels of uric acid in the blood. Lesch-Nyhan syndrome is a rare genetic disorder that affects the metabolism of purines and lead…	GO:0006144 purine nucleobase metabolic process;GO:0009112 nucleobase metabolic process;GO:0009409 response to cold		ENZYME proteins:Oxidoreductases; Enzymes; Predicted intracellular proteins		Guanosine-5'-Monophosphate		(M5911)HALLMARK INTERFERON ALPHA RESPONSE	0.0	0.0	0.0	0.0	0.0	0.0	0.0	0.0	0.0	0.0	0.0	0.0	0.0	0.0	0.0	0.0	0.0	0.0	0.0	0.0
LRRC29	26231	gene_synonym	H. sapiens	26231	H. sapiens	FBXL9P	F-box and leucine rich repeat protein, pseudogene										0.0	0.0	0.0	0.0	0.0	0.0	0.0	0.0	0.0	0.0	0.0	0.0	0.0	0.0	0.0	0.0	0.0	0.0	0.0	0.0
FRMD5	84978	symbol	H. sapiens	84978	H. sapiens	FRMD5	FERM domain containing 5	FRMD5, also known as FERM domain containing 5, is a human gene that encodes a protein involved in regulating cell motility, adhesion, and migration. The protein contains a FERM domain, which enables it to bind to integrins and protein kinases. FRMD5 is primarily located in adherens junctions, which are structures that help cells stick together and maintain tissue integrity. The gene's function in…	There is limited information available on the disease implications of FRMD5. However, some studies have suggested that the gene may be involved in the development and progression of certain types of cancer, including breast cancer and glioblastoma. Targeted drug discovery efforts for FRMD5 are also limited, as the gene's function and mechanisms of action are not yet fully understood. Currently, t…	GO:0031032 actomyosin structure organization;GO:2000146 negative regulation of cell motility;GO:0040013 negative regulation of locomotion		Predicted intracellular proteins					0.0	0.0	0.0	0.0	0.0	0.0	0.0	1.0	0.0	0.0	0.0	0.0	0.0	0.0	0.0	0.0	0.0	0.0	0.0	0.0
KLRG1	10219	symbol	H. sapiens	10219	H. sapiens	KLRG1	killer cell lectin like receptor G1	KLRG1 (killer cell lectin like receptor G1) is a gene that encodes a protein belonging to the killer cell lectin-like receptor family, which is preferentially expressed in natural killer (NK) cells. NK cells are lymphocytes that can kill certain tumor cells and virus-infected cells without prior activation and can also regulate specific humoral and cell-mediated immunity. Studies in mice suggest …	Research on KLRG1 has suggested its potential involvement in various diseases, including cancer, autoimmune disorders, and infectious diseases. In cancer, KLRG1 has been shown to play a role in the regulation of tumor immunity and the suppression of anti-tumor responses. Targeting KLRG1 has been explored as a potential strategy for enhancing anti-tumor immunity. In autoimmune disorders, KLRG1 has…	GO:0006968 cellular defense response;GO:0006954 inflammatory response;GO:0045087 innate immune response		Predicted intracellular proteins	Vesicles (Enhanced)				0.0	0.0	0.0	0.0	0.0	0.0	1.0	0.0	0.0	0.0	0.0	0.0	0.0	0.0	0.0	0.0	0.0	0.0	0.0	0.0
STAT5A	6776	symbol	H. sapiens	6776	H. sapiens	STAT5A	signal transducer and activator of transcription 5A	STAT5A is a gene that encodes a transcription factor belonging to the STAT family. It is activated by various cytokines and growth factors, including IL2, IL3, IL7, GM-CSF, erythropoietin, thrombopoietin, and different growth hormones. Upon activation, STAT5A forms homo- or heterodimers that translocate to the cell nucleus and act as transcription activators. The protein is essential for tumorige…	STAT5A has been implicated in various diseases, including cancer, autoimmune disorders, and immunodeficiency syndromes. In cancer, STAT5A is often overexpressed or constitutively activated, promoting tumor growth and survival. Targeting STAT5A has been explored as a potential therapeutic strategy in several types of cancer, including leukemia, lymphoma, breast cancer, and prostate cancer. Several…	GO:0030222 eosinophil differentiation;GO:0038043 interleukin-5-mediated signaling pathway;GO:0038026 reelin-mediated signaling pathway		Cancer-related genes:Candidate cancer biomarkers; Transcription factors:Immunoglobulin fold; Predicted intracellular proteins	Cytosol;Nucleoplasm (Enhanced)		(M135)PID IL5 PATHWAY; (M36)PID IL27 PATHWAY; (M182)PID IL3 PATHWAY	(M5890)HALLMARK TNFA SIGNALING VIA NFKB; (M5905)HALLMARK ADIPOGENESIS	0.0	1.0	1.0	1.0	0.0	1.0	0.0	0.0	1.0	0.0	0.0	1.0	0.0	0.0	0.0	0.0	0.0	0.0	0.0	0.0
SORT1	6272	symbol	H. sapiens	6272	H. sapiens	SORT1	sortilin 1	SORT1, also known as sortilin 1, is a gene that encodes a protein involved in the trafficking of various proteins to different parts of the cell. The protein is generated through proteolytic processing by furin. SORT1 is a member of the VPS10-related sortilin family of proteins. The expression levels of this gene may affect the risk of myocardial infarction in humans. Alternative splicing of the …	SORT1 has been implicated in various diseases, including Alzheimer's disease, type 2 diabetes, and cardiovascular disease. In particular, the gene has been associated with an increased risk of myocardial infarction (MI) and coronary artery disease (CAD). Studies have shown that genetic variants in SORT1 are associated with altered levels of low-density lipoprotein cholesterol (LDL-C), a major ris…	GO:0051005 negative regulation of lipoprotein lipase activity;GO:0048227 plasma membrane to endosome transport;GO:0090160 Golgi to lysosome transport		Transporters; Potential drug targets; Predicted intracellular proteins; Disease related genes	Cytosol;Golgi apparatus (Supported); Additional: Plasma membrane		(M153)PID P75 NTR PATHWAY		0.0	0.0	0.0	0.0	0.0	1.0	0.0	0.0	0.0	0.0	0.0	0.0	0.0	0.0	1.0	0.0	0.0	0.0	0.0	0.0
PFKFB4	5210	symbol	H. sapiens	5210	H. sapiens	PFKFB4	6-phosphofructo-2-kinase/fructose-2,6-biphosphatase 4	PFKFB4 is a gene that encodes a protein that regulates the concentration of fructose-2,6-bisphosphate (F2,6BP), a byproduct of glycolysis. The protein is a bifunctional kinase/phosphatase and is highly expressed in cancer cells, where it is induced by hypoxia. The protein is essential for the survival of cancer cells under hypoxic conditions, as it increases the amount of F2,6BP and ATP when the …	PFKFB4 has been implicated in several diseases, including cancer, diabetes, and cardiovascular diseases. In cancer, PFKFB4 is overexpressed and plays a critical role in promoting tumor growth and survival. Therefore, targeting PFKFB4 has emerged as a promising strategy for cancer therapy. Several small molecule inhibitors of PFKFB4 have been developed, including 3PO, PFK15, and YN1. These inhibit…	GO:0006003 fructose 2,6-bisphosphate metabolic process;GO:0006000 fructose metabolic process;GO:0046835 carbohydrate phosphorylation	yes	Enzymes; ENZYME proteins:Hydrolases; ENZYME proteins:Transferases; Predicted intracellular proteins	Nucleoli (Approved)	Phosphoaminophosphonic Acid-Adenylate Ester; Fructose-6-phosphate			0.0	0.0	0.0	0.0	0.0	0.0	0.0	0.0	0.0	0.0	0.0	0.0	0.0	0.0	0.0	0.0	0.0	0.0	0.0	0.0
NXF3	56000	symbol	H. sapiens	56000	H. sapiens	NXF3	nuclear RNA export factor 3	NXF3 is a member of a family of genes that encode nuclear RNA export factors. These factors contain a noncanonical RNA-binding domain, leucine-rich repeats, a nuclear transport factor 2-like domain, and a ubiquitin-associated domain. The leucine-rich repeats and nuclear transport factor 2-like domain are necessary for export activity. Alternative splicing is common in this gene family. The encode…	There is limited information available on the disease implications of NXF3. However, some studies have suggested that it may play a role in cancer progression and metastasis. Targeted drug discovery efforts for NXF3 are also limited, as it is not a well-studied gene. Currently, there are no drugs on the market that specifically target NXF3. However, there are drugs that target other members of th…	GO:0016973 poly(A)+ mRNA export from nucleus;GO:0006406 mRNA export from nucleus;GO:0006405 RNA export from nucleus		Predicted intracellular proteins	Nucleoplasm (Supported)				0.0	0.0	0.0	0.0	0.0	0.0	0.0	0.0	0.0	0.0	0.0	0.0	0.0	0.0	0.0	0.0	0.0	0.0	0.0	0.0
NAV3	89795	symbol	H. sapiens	89795	H. sapiens	NAV3	neuron navigator 3	NAV3 is a gene that belongs to the neuron navigator family and is mainly expressed in the nervous system. The protein encoded by this gene contains coiled-coil domains and a conserved AAA domain that is typical for ATPases associated with various cellular activities. NAV3 is similar to the unc-53 gene in Caenorhabditis elegans, which is involved in axon guidance. There are multiple alternatively …	There is limited information available on the disease implications of NAV3. However, some studies have suggested that mutations in this gene may be associated with certain neurological disorders, such as autism spectrum disorder and schizophrenia. Targeted drug discovery efforts for NAV3 are also limited, as the exact function of the protein encoded by this gene is not fully understood. However, …	GO:0007026 negative regulation of microtubule depolymerization;GO:0032703 negative regulation of interleukin-2 production;GO:0031114 regulation of microtubule depolymerization		Human disease related genes:Cancers:Cancers of haematopoietic and lymphoid tissues; Disease related genes; Cancer-related genes:Mutational cancer driver genes; Human disease related genes:Cancers:Skin cancers; Predicted intracellular proteins	Nuclear membrane (Approved); Additional: Cytosol				0.0	0.0	1.0	0.0	0.0	0.0	0.0	1.0	0.0	0.0	0.0	0.0	0.0	0.0	0.0	0.0	0.0	0.0	0.0	0.0
CHAC1	79094	symbol	H. sapiens	79094	H. sapiens	CHAC1	ChaC glutathione specific gamma-glutamylcyclotransferase 1	CHAC1 is a gene that belongs to the gamma-glutamylcyclotransferase family of proteins. It plays a crucial role in promoting neuronal differentiation by deglycinating the Notch receptor, which inhibits Notch signaling and prevents receptor maturation. Additionally, CHAC1 is involved in regulating glutathione levels and oxidative balance in the cell, as well as in the unfolded protein response. Ele…	There is limited information available on targeted drug discovery efforts for CHAC1. However, its involvement in cancer recurrence suggests that it may be a potential therapeutic target for cancer treatment. In terms of disease implications, elevated expression of CHAC1 has been associated with poor prognosis in breast and ovarian cancer patients. Therefore, targeting CHAC1 may be a promising app…	GO:0006751 glutathione catabolic process;GO:0006750 glutathione biosynthetic process;GO:0019184 nonribosomal peptide biosynthetic process		ENZYME proteins:Lyases; Enzymes; Predicted intracellular proteins	Mitochondria (Approved)			(M5922)HALLMARK UNFOLDED PROTEIN RESPONSE	0.0	0.0	0.0	0.0	0.0	0.0	0.0	0.0	0.0	0.0	0.0	1.0	0.0	0.0	0.0	0.0	0.0	1.0	0.0	0.0
PTGER2	5732	symbol	H. sapiens	5732	H. sapiens	PTGER2	prostaglandin E receptor 2	The PTGER2 gene encodes a receptor for prostaglandin E2, which has various biological activities in different tissues. Mutations in this gene have been linked to an increased susceptibility to asthma induced by aspirin.	The PTGER2 gene has been implicated in various diseases, including asthma, rheumatoid arthritis, and cancer. In asthma, PTGER2 is thought to play a role in airway inflammation and hyperresponsiveness. As a result, there have been efforts to develop drugs that target PTGER2 as a potential treatment for asthma. One example is the drug fevipiprant, which is a selective antagonist of PTGER2 and has s…	GO:0009624 response to nematode;GO:0071380 cellular response to prostaglandin E stimulus;GO:0071379 cellular response to prostaglandin stimulus		Human disease related genes:Immune system diseases:Allergies and autoimmune diseases; FDA approved drug targets:Small molecule drugs; G-protein coupled receptors:GPCRs excl olfactory receptors		Alprostadil; Dinoprostone; Misoprostol; Gemeprost; Limaprost		(M5947)HALLMARK IL2 STAT5 SIGNALING; (M5932)HALLMARK INFLAMMATORY RESPONSE	0.0	0.0	0.0	0.0	0.0	0.0	1.0	0.0	1.0	0.0	0.0	0.0	0.0	1.0	0.0	0.0	0.0	0.0	0.0	0.0
CSF1	1435	symbol	H. sapiens	1435	H. sapiens	CSF1	colony stimulating factor 1	CSF1 is a gene that encodes a cytokine responsible for regulating the production, differentiation, and function of macrophages. The active form of the protein is found outside of cells as a homodimer and is believed to be produced by breaking down membrane-bound precursors. This gene may also play a role in the development of the placenta. Different versions of the gene can be produced through al…	CSF1 has been implicated in various diseases, including cancer, autoimmune disorders, and inflammatory diseases. In cancer, CSF1 has been shown to promote tumor growth and metastasis by recruiting and activating macrophages. Targeting CSF1 or its receptor has been explored as a potential therapeutic strategy for cancer. Several drugs targeting CSF1 or its receptor have been developed, including p…	GO:0060611 mammary gland fat development;GO:1902228 positive regulation of macrophage colony-stimulating factor signaling pathway;GO:0042488 positive regulation of odontogenesis of dentin-containing tooth		Disease related genes; Candidate cardiovascular disease genes; Predicted secreted proteins; Cancer-related genes:Candidate cancer biomarkers; RAS pathway related proteins; Predicted intracellular proteins	Plasma membrane (Supported); Additional: Nuclear bodies		(M11736)SA MMP CYTOKINE CONNECTION; (M91)PID TCPTP PATHWAY; (M50)PID PTP1B PATHWAY	(M5897)HALLMARK IL6 JAK STAT3 SIGNALING; (M5911)HALLMARK INTERFERON ALPHA RESPONSE; (M5947)HALLMARK IL2 STAT5 SIGNALING	1.0	1.0	1.0	1.0	1.0	1.0	1.0	0.0	1.0	0.0	0.0	0.0	0.0	1.0	0.0	0.0	0.0	0.0	0.0	1.0
MEFV	4210	symbol	H. sapiens	4210	H. sapiens	MEFV	MEFV innate immunity regulator, pyrin	MEFV is a gene that encodes a protein called pyrin or marenostrin, which plays a crucial role in regulating innate immunity. Mutations in this gene have been linked to Mediterranean fever, a genetic disorder characterized by recurrent episodes of fever, abdominal pain, and joint inflammation. Pyrin is involved in the activation of inflammatory pathways and the production of cytokines, which are i…	Mutations in the MEFV gene have been linked to several autoinflammatory diseases, including familial Mediterranean fever (FMF), pyrin-associated autoinflammation with neutrophilic dermatosis (PAAND), and Behçet's disease. FMF is the most common of these diseases and is characterized by recurrent episodes of fever, abdominal pain, and joint inflammation. There is currently no cure for FMF, but tre…	GO:1904270 pyroptosome complex assembly;GO:0071641 negative regulation of macrophage inflammatory protein 1 alpha production;GO:0071640 regulation of macrophage inflammatory protein 1 alpha production		Human disease related genes:Immune system diseases:Allergies and autoimmune diseases; Human disease related genes:Immune system diseases:Other immune system diseases; Predicted intracellular proteins; Disease related genes	Nucleoplasm (Supported); Additional: Cytosol			(M5932)HALLMARK INFLAMMATORY RESPONSE; (M5956)HALLMARK KRAS SIGNALING DN	0.0	0.0	1.0	0.0	0.0	0.0	1.0	0.0	0.0	0.0	0.0	0.0	0.0	1.0	0.0	0.0	0.0	0.0	0.0	0.0
SPINK5	11005	symbol	H. sapiens	11005	H. sapiens	SPINK5	serine peptidase inhibitor Kazal type 5	SPINK5 is a gene that encodes a serine protease inhibitor with 15 potential inhibitory domains. The preproprotein is processed to generate multiple protein products that may have unique activities and specificities. These proteins may play a role in skin and hair development, as well as protecting mucous epithelia from inflammation and infection. Mutations in this gene can cause Netherton syndrom…	Netherton syndrome is a rare autosomal recessive disorder caused by mutations in the SPINK5 gene. This disorder is characterized by a triad of symptoms including ichthyosis, defective cornification, and atopy. Patients with Netherton syndrome have a defective skin barrier, which leads to increased susceptibility to infections and allergies. There are currently no targeted drug therapies available…	GO:0002785 negative regulation of antimicrobial peptide production;GO:0002787 negative regulation of antibacterial peptide production;GO:0008348 negative regulation of antimicrobial humoral response		Human disease related genes:Immune system diseases:Allergies and autoimmune diseases; Human disease related genes:Skin diseases:Skin and soft tissue diseases; Disease related genes; Predicted secreted proteins; Human disease related genes:Congenital malformations:Congenital malformations of skin	Vesicles (Enhanced)				0.0	1.0	1.0	0.0	0.0	0.0	0.0	0.0	0.0	0.0	0.0	0.0	1.0	0.0	0.0	0.0	1.0	0.0	0.0	0.0
CYP27C1	339761	symbol	H. sapiens	339761	H. sapiens	CYP27C1	cytochrome P450 family 27 subfamily C member 1	CYP27C1 is a gene that belongs to the cytochrome P450 family of enzymes. These enzymes are responsible for catalyzing various reactions involved in drug metabolism, as well as the synthesis of cholesterol, steroids, and other lipids. The specific function of CYP27C1 is not yet fully understood, but it is believed to play a role in the metabolism of vitamin D and other related compounds. Mutations…	Mutations in the CYP27C1 gene have been associated with several diseases, including autoimmune disorders such as systemic lupus erythematosus (SLE) and primary biliary cirrhosis (PBC), as well as metabolic disorders such as vitamin D-dependent rickets type 3 (VDDR3). Targeted drug discovery efforts for CYP27C1 are still in the early stages, but there is potential for the development of drugs that…	GO:0042574 retinal metabolic process;GO:0042573 retinoic acid metabolic process;GO:0042572 retinol metabolic process		ENZYME proteins:Oxidoreductases; Enzymes; Predicted intracellular proteins	Vesicles (Enhanced)				0.0	0.0	0.0	0.0	0.0	0.0	0.0	0.0	0.0	0.0	0.0	0.0	0.0	0.0	0.0	0.0	0.0	0.0	0.0	0.0
TSEN2	80746	symbol	H. sapiens	80746	H. sapiens	TSEN2	tRNA splicing endonuclease subunit 2	TSEN2 is a gene that encodes a subunit of the tRNA splicing endonuclease, which is responsible for removing introns during RNA splicing. Mutations in this gene have been linked to pontocerebellar hypoplasia type 2, a rare neurological disorder characterized by underdevelopment of the brainstem and cerebellum. The gene has multiple transcript variants that encode different isoforms, and a pseudoge…	Pontocerebellar hypoplasia type 2 (PCH2) is a rare autosomal recessive disorder caused by mutations in the TSEN2 gene. PCH2 is characterized by underdevelopment of the brainstem and cerebellum, leading to severe neurological symptoms such as muscle weakness, seizures, and intellectual disability. There is currently no cure for PCH2, and treatment is mainly supportive. Targeted drug discovery effo…	GO:0000379 tRNA-type intron splice site recognition and cleavage;GO:0006388 tRNA splicing, via endonucleolytic cleavage and ligation;GO:0000394 RNA splicing, via endonucleolytic cleavage and ligation		ENZYME proteins:Lyases; Disease related genes; Human disease related genes:Congenital malformations:Congenital malformations of the nervous system; Enzymes; Potential drug targets; Predicted intracellular proteins	Nucleoplasm (Supported); Additional: Centrosome;Cytosol				0.0	0.0	0.0	0.0	0.0	0.0	0.0	0.0	0.0	0.0	0.0	0.0	0.0	0.0	0.0	0.0	0.0	0.0	0.0	0.0
SETD5	55209	symbol	H. sapiens	55209	H. sapiens	SETD5	SET domain containing 5	SETD5 is a gene that encodes a protein with a SET domain, which suggests that it may function as a histone methyltransferase. However, the exact function of this gene is still unknown. Mutations in SETD5 have been linked to an autosomal dominant form of intellectual disability. The gene undergoes alternative splicing, resulting in the production of multiple transcript variants that encode differe…	Mutations in SETD5 have been linked to an autosomal dominant form of intellectual disability. This suggests that SETD5 plays a critical role in brain development and function. However, there are currently no targeted drug discovery efforts for SETD5-related intellectual disability. This is likely due to the lack of understanding of the exact function of SETD5 and the complexity of the brain. Ther…	GO:0016480 negative regulation of transcription by RNA polymerase III;GO:0006359 regulation of transcription by RNA polymerase III;GO:1902275 regulation of chromatin organization		Human disease related genes:Other diseases:Mental and behavioural disorders; Disease related genes; Enzymes; ENZYME proteins:Transferases; Potential drug targets; Predicted intracellular proteins	Nucleoplasm (Enhanced)				0.0	0.0	0.0	0.0	0.0	0.0	0.0	0.0	1.0	0.0	1.0	0.0	0.0	0.0	0.0	0.0	0.0	0.0	0.0	0.0
HPSE	10855	symbol	H. sapiens	10855	H. sapiens	HPSE	heparanase	The HPSE gene encodes an enzyme called heparanase, which is responsible for breaking down heparan sulfate proteoglycans in the extracellular matrix. This breakdown allows for cell movement and can release bioactive molecules. There are multiple variants of the gene that encode different isoforms of the enzyme.	The HPSE gene has been implicated in various diseases, including cancer, inflammation, and cardiovascular disease. In cancer, heparanase plays a role in tumor growth, invasion, and metastasis by breaking down the extracellular matrix and promoting angiogenesis. As a result, there has been significant interest in developing drugs that target heparanase for cancer therapy. Several small molecule in…	GO:0061042 vascular wound healing;GO:0030200 heparan sulfate proteoglycan catabolic process;GO:0030167 proteoglycan catabolic process		Predicted secreted proteins; Enzymes; ENZYME proteins:Hydrolases	Nucleoplasm (Supported); Additional: Vesicles		(M198)PID SYNDECAN 1 PATHWAY; (M3468)NABA ECM REGULATORS; (M5885)NABA MATRISOME ASSOCIATED		0.0	0.0	0.0	0.0	0.0	0.0	0.0	0.0	1.0	0.0	0.0	1.0	1.0	0.0	0.0	0.0	0.0	0.0	0.0	0.0
DCLK1	9201	symbol	H. sapiens	9201	H. sapiens	DCLK1	doublecortin like kinase 1	DCLK1 (doublecortin like kinase 1) is a protein kinase that belongs to the doublecortin family. It contains two doublecortin domains that bind microtubules and regulate their polymerization, a serine/threonine protein kinase domain that is similar to Ca2+/calmodulin-dependent protein kinase, and a serine/proline-rich domain that mediates multiple protein-protein interactions. DCLK1 is involved in…	DCLK1 has been implicated in various diseases, including cancer, neurodegenerative disorders, and psychiatric disorders. In cancer, DCLK1 has been shown to promote tumor growth, invasion, and metastasis in several types of cancer, including colorectal, pancreatic, and lung cancer. Targeting DCLK1 has emerged as a potential therapeutic strategy for cancer treatment. Several small molecule inhibito…	GO:0021952 central nervous system projection neuron axonogenesis;GO:1900181 negative regulation of protein localization to nucleus;GO:0021955 central nervous system neuron axonogenesis	yes	Enzymes; Kinases:CAMK Ser/Thr protein kinases; ENZYME proteins:Transferases; Predicted intracellular proteins	Nucleoplasm (Approved); Additional: Cytosol	Fostamatinib			0.0	0.0	1.0	0.0	0.0	0.0	0.0	0.0	0.0	0.0	0.0	0.0	0.0	0.0	0.0	0.0	0.0	0.0	0.0	1.0
SLC19A1	6573	symbol	H. sapiens	6573	H. sapiens	SLC19A1	solute carrier family 19 member 1	SLC19A1 is a human gene that encodes a membrane protein responsible for transporting folate and regulating its intracellular concentrations. The gene has three transcript variants that produce different isoforms.	SLC19A1 mutations have been associated with a variety of diseases, including methotrexate toxicity, hereditary folate malabsorption, and neural tube defects. Methotrexate is a commonly used chemotherapy drug that targets rapidly dividing cells, and SLC19A1 is responsible for transporting it into cells. Mutations in SLC19A1 can lead to decreased transport of methotrexate, resulting in toxicity. He…	GO:0051958 methotrexate transport;GO:1904447 folate import across plasma membrane;GO:0140361 cyclic-GMP-AMP transmembrane import across plasma membrane		Cancer-related genes:Candidate cancer biomarkers; Transporters:Electrochemical Potential-driven transporters	Plasma membrane (Approved)			(M5928)HALLMARK MYC TARGETS V2; (M5905)HALLMARK ADIPOGENESIS	0.0	0.0	0.0	0.0	0.0	0.0	0.0	0.0	0.0	0.0	1.0	0.0	0.0	0.0	0.0	1.0	0.0	0.0	0.0	0.0
TRPM6	140803	symbol	H. sapiens	140803	H. sapiens	TRPM6	transient receptor potential cation channel subfamily M member 6	TRPM6 is a human gene that is mainly expressed in the kidney and colon. It encodes a protein that contains both an ion channel domain and a protein kinase domain. The gene is essential for maintaining magnesium homeostasis and plays a crucial role in transporting magnesium in epithelial cells in the gut and kidney. Mutations in TRPM6 are linked to hypomagnesemia with secondary hypocalcemia. The g…	Mutations in the TRPM6 gene have been linked to hypomagnesemia with secondary hypocalcemia, a rare genetic disorder characterized by low levels of magnesium and calcium in the blood. This can lead to symptoms such as muscle weakness, seizures, and abnormal heart rhythms. There are currently no targeted drug therapies available for this condition, and treatment typically involves magnesium and cal…	GO:0051262 protein tetramerization;GO:0070588 calcium ion transmembrane transport;GO:0009636 response to toxic substance	yes	Kinases:Atypical kinases; Disease related genes; Enzymes; ENZYME proteins:Transferases; Potential drug targets; Voltage-gated ion channels:Transient Receptor Potential Channels; Transporters:Transporter channels and pores; Predicted intracellular proteins; Human disease related genes:Congenital disorders of metabolism:Other congenital disorders of metabolism					0.0	0.0	0.0	0.0	0.0	0.0	0.0	0.0	0.0	0.0	0.0	0.0	0.0	0.0	0.0	0.0	0.0	0.0	0.0	1.0
MYLIP	29116	symbol	H. sapiens	29116	H. sapiens	MYLIP	myosin regulatory light chain interacting protein	MYLIP, or myosin regulatory light chain interacting protein, is a member of the ERM protein family that interacts with myosin regulatory light chain and inhibits neurite outgrowth. ERM proteins, including ezrin, radixin, and moesin, are cytoskeletal effector proteins that link actin to membrane-bound proteins at the cell surface. MYLIP is a novel ERM-like protein that plays a role in regulating t…	MYLIP has been implicated in the development of various diseases, including cancer and cardiovascular disease. In cancer, MYLIP has been shown to regulate the activity of the oncogene c-Myc, which is involved in cell proliferation and survival. MYLIP has also been found to be overexpressed in certain types of cancer, such as breast cancer, and its expression has been associated with poor prognosi…	GO:0032803 regulation of low-density lipoprotein particle receptor catabolic process;GO:2000644 regulation of receptor catabolic process;GO:0010989 negative regulation of low-density lipoprotein particle clearance		Enzymes; ENZYME proteins:Transferases; Predicted intracellular proteins					0.0	0.0	1.0	0.0	0.0	0.0	0.0	0.0	0.0	0.0	0.0	0.0	0.0	0.0	0.0	0.0	0.0	0.0	0.0	0.0
FZD5	7855	symbol	H. sapiens	7855	H. sapiens	FZD5	frizzled class receptor 5	FZD5 is a gene that encodes a protein called frizzled class receptor 5. This protein is a receptor for Wnt signaling proteins, which are involved in various cellular processes such as cell proliferation, differentiation, and migration. FZD5 is specifically believed to be the receptor for the Wnt5A ligand. The protein has seven transmembrane domains and is a member of the frizzled gene family. Mut…	FZD5 has been implicated in various diseases, including cancer and skeletal disorders. In cancer, FZD5 has been shown to play a role in tumor growth, invasion, and metastasis. Targeting FZD5 with small molecule inhibitors or monoclonal antibodies has been explored as a potential therapeutic strategy for cancer treatment. In skeletal disorders, FZD5 has been linked to bone formation and remodeling…	GO:0060715 syncytiotrophoblast cell differentiation involved in labyrinthine layer development;GO:0060061 Spemann organizer formation;GO:1901382 regulation of chorionic trophoblast cell proliferation		G-protein coupled receptors:Family fz/smo receptors; G-protein coupled receptors:GPCRs excl olfactory receptors			(M31)PID BETA CATENIN DEG PATHWAY; (M90)PID WNT CANONICAL PATHWAY; (M77)PID WNT SIGNALING PATHWAY	(M5903)HALLMARK NOTCH SIGNALING; (M5932)HALLMARK INFLAMMATORY RESPONSE	0.0	1.0	0.0	0.0	0.0	1.0	0.0	0.0	1.0	0.0	0.0	0.0	1.0	1.0	1.0	0.0	1.0	0.0	0.0	1.0
ITGBL1	9358	symbol	H. sapiens	9358	H. sapiens	ITGBL1	integrin subunit beta like 1	ITGBL1 is a gene that encodes a protein belonging to the EGF-like protein family. The protein contains integrin-like cysteine-rich repeats. Alternative splicing of the gene results in the production of multiple transcript variants. The function of ITGBL1 is not well understood, but it is believed to be involved in cell adhesion and signaling. The protein may play a role in the development and pro…	There is limited information available on the disease implications of ITGBL1, and no targeted drug discovery efforts have been reported for this gene. However, some studies have suggested that ITGBL1 may play a role in the development and progression of certain types of cancer, including breast cancer and glioblastoma. For example, one study found that ITGBL1 expression was significantly higher i…	GO:0033627 cell adhesion mediated by integrin;GO:0007229 integrin-mediated signaling pathway;GO:0007160 cell-matrix adhesion		Transporters; Predicted secreted proteins; Predicted intracellular proteins				(M5953)HALLMARK KRAS SIGNALING UP	0.0	0.0	0.0	0.0	0.0	0.0	0.0	0.0	0.0	0.0	0.0	0.0	0.0	0.0	0.0	0.0	0.0	0.0	0.0	0.0
TRAM2	9697	symbol	H. sapiens	9697	H. sapiens	TRAM2	translocation associated membrane protein 2	TRAM2 is a gene that encodes for a protein called translocation associated membrane protein 2. This protein is a part of the translocon, which is a channel that controls the processing of newly synthesized secretory and membrane proteins at the endoplasmic reticulum (ER) membrane. TRAM2 plays a crucial role in the proper folding and transport of these proteins, ensuring their correct localization…	There is limited information available on the disease implications of TRAM2 mutations. However, studies have suggested that TRAM2 may play a role in the development and progression of certain types of cancer, including breast cancer and hepatocellular carcinoma. Additionally, mutations in TRAM2 have been linked to neurological disorders such as hereditary spastic paraplegia. As of now, there are …	GO:0006616 SRP-dependent cotranslational protein targeting to membrane, translocation;GO:0032964 collagen biosynthetic process;GO:0006614 SRP-dependent cotranslational protein targeting to membrane		Transporters	Cytosol (Approved)				0.0	0.0	0.0	0.0	0.0	0.0	0.0	0.0	0.0	0.0	0.0	0.0	0.0	0.0	0.0	0.0	0.0	0.0	0.0	0.0
CD4	920	symbol	H. sapiens	920	H. sapiens	CD4	CD4 molecule	CD4 is a gene that encodes a membrane glycoprotein found on T lymphocytes, B cells, macrophages, granulocytes, and various regions of the brain. The CD4 antigen acts as a coreceptor with the T-cell receptor to recognize antigens displayed by an antigen presenting cell in the context of class II MHC molecules. It is also the primary receptor for entry of the human immunodeficiency virus. The prote…	CD4 has been implicated in a variety of diseases, including autoimmune disorders, infectious diseases, and cancer. In autoimmune disorders such as multiple sclerosis and rheumatoid arthritis, CD4+ T cells are thought to play a key role in the pathogenesis of the disease. In infectious diseases such as HIV, the virus targets CD4+ T cells and uses the CD4 receptor to gain entry into the cell. Targe…	GO:0035397 helper T cell enhancement of adaptive immune response;GO:0097011 cellular response to granulocyte macrophage colony-stimulating factor stimulus;GO:0097012 response to granulocyte macrophage colony-stimulating factor		FDA approved drug targets:Biotech drugs; Transporters:Accessory Factors Involved in Transport; CD markers; Predicted intracellular proteins	Plasma membrane (Supported)	Antithymocyte immunoglobulin (rabbit); Clenoliximab; Ibalizumab	(M243)PID ARF 3PATHWAY; (M290)PID IL12 STAT4 PATHWAY; (M196)PID IL23 PATHWAY	(M5950)HALLMARK ALLOGRAFT REJECTION	0.0	1.0	0.0	1.0	0.0	1.0	0.0	0.0	0.0	0.0	0.0	0.0	0.0	1.0	0.0	0.0	1.0	0.0	0.0	1.0
RP5-1187M17.10						None	None	None	None	None	None	None	None	None	None	None	nan	nan	nan	nan	nan	nan	nan	nan	nan	nan	nan	nan	nan	nan	nan	nan	nan	nan	nan	nan
FMNL1	752	symbol	H. sapiens	752	H. sapiens	FMNL1	formin like 1	The FMNL1 gene encodes a protein that is related to formin, which is involved in various cellular processes such as morphogenesis, cytokinesis, and cell polarity. There is an alternative splice variant of the gene, but its complete sequence is unknown.	Research has shown that mutations in the FMNL1 gene are associated with various diseases, including cancer, neurological disorders, and autoimmune diseases. For example, FMNL1 has been found to be overexpressed in several types of cancer, including breast, lung, and colon cancer, and its expression levels have been correlated with poor prognosis. As a result, FMNL1 has been identified as a potent…	GO:0051014 actin filament severing;GO:0030866 cortical actin cytoskeleton organization;GO:0030865 cortical cytoskeleton organization		Predicted intracellular proteins	Cytosol (Approved)				1.0	0.0	0.0	0.0	0.0	0.0	0.0	0.0	0.0	0.0	0.0	0.0	0.0	0.0	0.0	0.0	0.0	0.0	0.0	0.0
ADAMTS1	9510	symbol	H. sapiens	9510	H. sapiens	ADAMTS1	ADAM metallopeptidase with thrombospondin type 1 motif 1	ADAMTS1 is a gene that belongs to the ADAMTS protein family. This family of proteins contains several distinct protein modules, including a propeptide region, a metalloproteinase domain, a disintegrin-like domain, and a thrombospondin type 1 (TS) motif. ADAMTS1 contains two disintegrin loops and three C-terminal TS motifs and has anti-angiogenic activity. The expression of this gene may be associ…	ADAMTS1 has been implicated in various diseases, including cancer, cardiovascular disease, and arthritis. In cancer, ADAMTS1 has been shown to have both tumor-suppressive and tumor-promoting effects, depending on the context. Targeted drug discovery efforts have focused on developing inhibitors of ADAMTS1 for the treatment of cancer and other diseases. One example is the development of a monoclon…	GO:0001542 ovulation from ovarian follicle;GO:0060347 heart trabecula formation;GO:0030728 ovulation		Transporters:Accessory Factors Involved in Transport; Predicted secreted proteins; Cancer-related genes:Candidate cancer biomarkers; Predicted intracellular proteins	Plasma membrane (Approved)		(M3468)NABA ECM REGULATORS; (M5885)NABA MATRISOME ASSOCIATED; (M5889)NABA MATRISOME	(M5908)HALLMARK ANDROGEN RESPONSE	0.0	0.0	0.0	0.0	0.0	0.0	0.0	0.0	1.0	0.0	0.0	0.0	0.0	0.0	0.0	0.0	0.0	0.0	0.0	0.0
ZMYND15	84225	symbol	H. sapiens	84225	H. sapiens	ZMYND15	zinc finger MYND-type containing 15	ZMYND15 is a gene that encodes a protein containing a zinc-binding domain called MYND and a nuclear localization sequence. In mice, a similar gene has been shown to act as a transcriptional repressor specific to the testis by recruiting enzymes that regulate the expression of many haploid genes. ZMYND15 may play a crucial role in spermatogenesis. Alternative splicing of the gene results in multip…	There is limited information available on the disease implications of ZMYND15. However, recent studies have suggested that the gene may be involved in the development of certain cancers, including breast cancer and glioblastoma. Targeted drug discovery efforts for ZMYND15 are still in the early stages, but there is potential for the development of drugs that target the protein's zinc-binding doma…	GO:0007286 spermatid development;GO:0048515 spermatid differentiation;GO:0007281 germ cell development		Human disease related genes:Reproductive system diseases:Reproductive system diseases; Predicted intracellular proteins; Disease related genes	Nuclear speckles (Approved); Additional: Cytosol				0.0	0.0	0.0	0.0	0.0	0.0	0.0	0.0	0.0	0.0	0.0	0.0	0.0	0.0	0.0	0.0	0.0	0.0	0.0	0.0
EPN3	55040	symbol	H. sapiens	55040	H. sapiens	EPN3	epsin 3	EPN3, also known as epsin 3, is a human gene that is predicted to have clathrin binding activity and phospholipid binding activity. It is involved in endocytosis and is located in the clathrin-coated vesicle, nucleoplasm, and perinuclear region of the cytoplasm. EPN3 is an extrinsic component of the plasma membrane.	There is limited information available on the disease implications of EPN3. However, recent studies have suggested that EPN3 may play a role in the development and progression of certain types of cancer, including breast cancer and glioblastoma. Targeted drug discovery efforts for EPN3 are still in the early stages, but there is potential for the development of drugs that target EPN3 to treat the…	GO:0006897 endocytosis;GO:0016192 vesicle-mediated transport;GO:0006810 transport		Predicted intracellular proteins	Vesicles (Supported); Additional: Nucleoplasm				0.0	0.0	0.0	0.0	0.0	0.0	0.0	0.0	0.0	0.0	0.0	0.0	0.0	0.0	0.0	0.0	0.0	0.0	0.0	0.0
KIF17	57576	symbol	H. sapiens	57576	H. sapiens	KIF17	kinesin family member 17	KIF17, or kinesin family member 17, is a human gene that is predicted to have microtubule binding activity and plus-end-directed microtubule motor activity. It is also predicted to be involved in anterograde dendritic transport of neurotransmitter receptor complex and cell projection organization. KIF17 is believed to act upstream of or within microtubule-based processes, protein-containing compl…	There is limited information available on the disease implications of KIF17. However, some studies have suggested that mutations in KIF17 may be associated with neurodevelopmental disorders such as autism spectrum disorder and intellectual disability. Targeted drug discovery efforts for KIF17 are also limited, but some studies have identified potential small molecule inhibitors of KIF17 that coul…	GO:0098971 anterograde dendritic transport of neurotransmitter receptor complex;GO:0098937 anterograde dendritic transport;GO:0098935 dendritic transport		Predicted intracellular proteins	Plasma membrane (Approved); Additional: Nucleoplasm				0.0	0.0	0.0	0.0	0.0	0.0	0.0	0.0	0.0	0.0	0.0	0.0	0.0	0.0	0.0	0.0	0.0	0.0	0.0	0.0
TCN1	6947	symbol	H. sapiens	6947	H. sapiens	TCN1	transcobalamin 1	The TCN1 gene encodes a protein that belongs to the vitamin B12-binding protein family, also known as R binders. This protein is found in various tissues and secretions and is a major component of secondary granules in neutrophils. Its main function is to transport cobalamin, also known as vitamin B12, into cells.	Mutations in the TCN1 gene have been associated with a rare autosomal recessive disorder called hereditary transcobalamin II deficiency. This disorder is characterized by a deficiency in the transport of vitamin B12 into cells, leading to megaloblastic anemia, neurological symptoms, and developmental delays. Targeted drug discovery efforts for TCN1 have focused on developing drugs that can improv…	GO:0006824 cobalt ion transport;GO:0015889 cobalamin transport;GO:0051180 vitamin transport		Predicted secreted proteins		Hydroxocobalamin			0.0	0.0	0.0	0.0	0.0	0.0	0.0	0.0	0.0	0.0	0.0	0.0	0.0	0.0	0.0	0.0	0.0	0.0	0.0	0.0
KRTAP2-3	730755	symbol	H. sapiens	730755	H. sapiens	KRTAP2-3	keratin associated protein 2-3	KRTAP2-3 is a human gene that encodes for a keratin-associated protein 2-3. This protein is predicted to be located in the cytosol, which is the fluid inside cells where many cellular processes occur. Keratin-associated proteins are important for the structure and function of hair, nails, and skin. KRTAP2-3 is one of many genes that encode for keratin-associated proteins, and variations in these …	Unfortunately, there is currently no information available on disease implications or targeted drug discovery efforts for KRTAP2-3. This is likely due to the fact that keratin-associated proteins are primarily involved in the structure and function of hair, nails, and skin, and are not typically associated with disease states. Additionally, there are currently no drugs on the market that specific…			Predicted intracellular proteins					0.0	0.0	0.0	0.0	0.0	0.0	0.0	0.0	0.0	0.0	0.0	0.0	0.0	0.0	0.0	0.0	0.0	0.0	0.0	0.0
PECAM1	5175	symbol	H. sapiens	5175	H. sapiens	PECAM1	platelet and endothelial cell adhesion molecule 1	PECAM1 is a human gene that encodes a protein found on the surface of platelets, monocytes, neutrophils, and some types of T-cells. It is also a major component of endothelial cell intercellular junctions. The protein is a member of the immunoglobulin superfamily and is believed to play a role in leukocyte migration, angiogenesis, and integrin activation.	PECAM1 has been implicated in various diseases, including atherosclerosis, thrombosis, and cancer. In atherosclerosis, PECAM1 has been shown to play a role in leukocyte recruitment and adhesion to the endothelium, contributing to the formation of plaques. In thrombosis, PECAM1 has been found to regulate platelet activation and aggregation, making it a potential target for anti-thrombotic therapie…	GO:0150107 positive regulation of protein localization to cell-cell junction;GO:0150106 regulation of protein localization to cell-cell junction;GO:0072011 glomerular endothelium development		Candidate cardiovascular disease genes; CD markers; Cancer-related genes:Candidate cancer biomarkers; Predicted intracellular proteins	Plasma membrane (Approved); Additional: Nucleoli		(M53)PID INTEGRIN3 PATHWAY	(M5946)HALLMARK COAGULATION; (M5915)HALLMARK APICAL JUNCTION; (M5953)HALLMARK KRAS SIGNALING UP	0.0	0.0	0.0	0.0	0.0	0.0	0.0	0.0	0.0	0.0	0.0	0.0	1.0	0.0	1.0	0.0	0.0	0.0	1.0	1.0
SERPINB4	6318	symbol	H. sapiens	6318	H. sapiens	SERPINB4	serpin family B member 4	SERPINB4 is a gene that encodes a protein belonging to the serpin family of serine protease inhibitors. This protein is expressed at high levels in many tumor cells and has the ability to inactivate granzyme M, an enzyme that kills tumor cells. Along with serpin B3, this protein can be processed into smaller fragments that aggregate to form an autoantigen in psoriasis, which may cause chronic inf…	There is limited information available on targeted drug discovery efforts for SERPINB4. However, studies have shown that this gene is overexpressed in various types of cancer, including breast, lung, and ovarian cancer, and is associated with poor prognosis. Therefore, targeting SERPINB4 may have potential therapeutic implications for cancer treatment. One example of a drug that targets serine pr…	GO:0042270 protection from natural killer cell mediated cytotoxicity;GO:0045953 negative regulation of natural killer cell mediated cytotoxicity;GO:0002716 negative regulation of natural killer cell mediated immunity		Cancer-related genes:Candidate cancer biomarkers; Predicted intracellular proteins	Cytosol (Supported); Additional: Plasma membrane		(M3468)NABA ECM REGULATORS; (M5885)NABA MATRISOME ASSOCIATED; (M5889)NABA MATRISOME		0.0	0.0	1.0	0.0	0.0	0.0	0.0	0.0	0.0	0.0	0.0	0.0	0.0	0.0	0.0	0.0	1.0	0.0	0.0	0.0
MIR17HG	407975	symbol	H. sapiens	407975	H. sapiens	MIR17HG	miR-17-92a-1 cluster host gene			GO:0014739 positive regulation of muscle hyperplasia;GO:0014738 regulation of muscle hyperplasia;GO:0060437 lung growth							0.0	1.0	1.0	0.0	0.0	0.0	0.0	0.0	0.0	0.0	0.0	0.0	0.0	0.0	0.0	0.0	1.0	0.0	0.0	0.0
BRSK1	84446	symbol	H. sapiens	84446	H. sapiens	BRSK1	BR serine/threonine kinase 1	BRSK1, also known as BR serine/threonine kinase 1, is a human gene that encodes a protein with magnesium ion binding activity, protein serine/threonine kinase activity, and tau-protein kinase activity. It is involved in mitotic G2 DNA damage checkpoint signaling and protein phosphorylation, and acts upstream of or within the G2/M transition of the mitotic cell cycle. BRSK1 is also involved in pep…	BRSK1 has been implicated in several diseases, including cancer, Alzheimer's disease, and diabetes. In cancer, BRSK1 has been shown to promote tumor growth and metastasis, making it a potential target for cancer therapy. In Alzheimer's disease, BRSK1 has been found to be involved in the phosphorylation of tau protein, which is a hallmark of the disease. In diabetes, BRSK1 has been linked to insul…	GO:0090176 microtubule cytoskeleton organization involved in establishment of planar polarity;GO:2000807 regulation of synaptic vesicle clustering;GO:0001736 establishment of planar polarity	yes	Enzymes; Kinases:CAMK Ser/Thr protein kinases; ENZYME proteins:Transferases; Predicted intracellular proteins	Nucleoplasm (Supported); Additional: Cell Junctions		(M87)PID LKB1 PATHWAY		0.0	0.0	1.0	0.0	0.0	0.0	0.0	0.0	0.0	0.0	0.0	0.0	0.0	0.0	0.0	0.0	0.0	0.0	0.0	1.0
SCG5	6447	symbol	H. sapiens	6447	H. sapiens	SCG5	secretogranin V	SCG5 is a gene that encodes a chaperone protein that prevents the aggregation of other secreted proteins, including those associated with neurodegenerative and metabolic diseases. Its main function is in the trafficking and activation of prohormone convertase PC2. Phosphorylation of the protein can inhibit its chaperone function. The gene also produces a readthrough transcript and protein called …	SCG5 has been implicated in several diseases, including Alzheimer's disease, Parkinson's disease, and type 2 diabetes. In Alzheimer's disease, SCG5 has been shown to interact with amyloid-beta, a protein that forms plaques in the brain, and prevent its aggregation. In Parkinson's disease, SCG5 has been found to interact with alpha-synuclein, a protein that forms Lewy bodies in the brain. In type …	GO:0016486 peptide hormone processing;GO:0140448 signaling receptor ligand precursor processing;GO:0007218 neuropeptide signaling pathway		Predicted secreted proteins				(M5951)HALLMARK SPERMATOGENESIS; (M5953)HALLMARK KRAS SIGNALING UP	0.0	0.0	0.0	0.0	0.0	0.0	0.0	0.0	0.0	0.0	0.0	0.0	0.0	0.0	0.0	0.0	0.0	0.0	0.0	0.0
PODXL2	50512	symbol	H. sapiens	50512	H. sapiens	PODXL2	podocalyxin like 2	PODXL2, or podocalyxin like 2, is a gene that encodes a protein belonging to the CD34 family of cell surface transmembrane proteins. This protein has an extracellular mucin domain, globular and stalk domains, a single pass transmembrane region, and a charged cytoplasmic tail. It acts as a ligand for vascular selectins.	Research on PODXL2 is still in its early stages, and there is limited information available on its disease implications and targeted drug discovery efforts. However, some studies have suggested that PODXL2 may play a role in cancer progression and metastasis. For example, one study found that PODXL2 expression was significantly higher in metastatic colorectal cancer cells compared to non-metastat…	GO:0050901 leukocyte tethering or rolling;GO:0061756 leukocyte adhesion to vascular endothelial cell;GO:0045123 cellular extravasation			Golgi apparatus (Approved); Additional: Vesicles				0.0	0.0	0.0	0.0	0.0	0.0	0.0	0.0	0.0	0.0	0.0	1.0	0.0	0.0	0.0	0.0	0.0	0.0	0.0	0.0
ERBB3	2065	symbol	H. sapiens	2065	H. sapiens	ERBB3	erb-b2 receptor tyrosine kinase 3	ERBB3 is a gene that belongs to the epidermal growth factor receptor (EGFR) family of receptor tyrosine kinases. It encodes a membrane-bound protein that has a neuregulin binding domain but lacks an active kinase domain, meaning it can bind to the ligand but cannot convey the signal into the cell through protein phosphorylation. However, it can form heterodimers with other EGF receptor family mem…	ERBB3 has been implicated in various types of cancer, including breast, ovarian, prostate, and bladder cancer. Targeting ERBB3 has been a focus of drug discovery efforts, with several drugs in development or already on the market. One example is pertuzumab, a monoclonal antibody that binds to the extracellular domain of ERBB2 and prevents its heterodimerization with ERBB3, thereby inhibiting down…	GO:0055025 positive regulation of cardiac muscle tissue development;GO:0045844 positive regulation of striated muscle tissue development;GO:0048636 positive regulation of muscle organ development	yes	Disease related genes; Enzymes; ENZYME proteins:Transferases; Potential drug targets; Human disease related genes:Endocrine and metabolic diseases:Diabetes; Human disease related genes:Congenital malformations:Congenital malformations of the musculoskeletal system; Cancer-related genes:Candidate cancer biomarkers; Predicted secreted proteins; Predicted intracellular proteins; Kinases:Tyr protein …	Plasma membrane (Supported); Additional: Actin filaments	Tucatinib	(M201)PID ERBB NETWORK PATHWAY; (M175)PID ERBB2 ERBB3 PATHWAY; (M239)PID A6B1 A6B4 INTEGRIN PATHWAY	(M5902)HALLMARK APOPTOSIS; (M5909)HALLMARK MYOGENESIS	0.0	0.0	1.0	0.0	0.0	1.0	0.0	0.0	1.0	0.0	1.0	0.0	0.0	0.0	0.0	0.0	0.0	0.0	0.0	1.0
ITPRIP	85450	symbol	H. sapiens	85450	H. sapiens	ITPRIP	inositol 1,4,5-trisphosphate receptor interacting protein	ITPRIP is a gene that encodes a protein that is associated with the cell membrane and interacts with the inositol 1,4,5-trisphosphate receptor (ITPR). This protein enhances the sensitivity of ITPR to intracellular calcium signaling, which is important for various cellular processes. Alternative splicing of the gene results in multiple transcript variants.	ITPRIP has been implicated in various diseases, including cancer, cardiovascular diseases, and neurological disorders. In cancer, ITPRIP has been shown to promote tumor growth and metastasis by enhancing calcium signaling. In cardiovascular diseases, ITPRIP has been linked to hypertension and heart failure. In neurological disorders, ITPRIP has been associated with Alzheimer's disease and epileps…	GO:1902042 negative regulation of extrinsic apoptotic signaling pathway via death domain receptors;GO:0008625 extrinsic apoptotic signaling pathway via death domain receptors;GO:1902041 regulation of extrinsic apoptotic signaling pathway via death domain receptors			Vesicles (Uncertain)				0.0	0.0	0.0	0.0	0.0	0.0	0.0	0.0	0.0	0.0	0.0	0.0	0.0	0.0	0.0	0.0	0.0	0.0	0.0	0.0
BDKRB2	624	symbol	H. sapiens	624	H. sapiens	BDKRB2	bradykinin receptor B2	The BDKRB2 gene encodes a receptor for bradykinin, a peptide that causes various responses in the body such as vasodilation, edema, smooth muscle spasm, and pain fiber stimulation. Bradykinin is released during pathophysiologic conditions like inflammation and trauma and binds to its kinin receptors, B1 and B2. The B2 receptor is associated with G proteins that stimulate a phosphatidylinositol-ca…	The BDKRB2 gene has been implicated in various diseases, including hypertension, heart failure, and diabetic nephropathy. Targeting the B2 receptor has been explored as a potential therapeutic strategy for these conditions. Several drugs have been developed that target the B2 receptor, including ACE inhibitors, angiotensin receptor blockers, and direct renin inhibitors. These drugs work by inhibi…	GO:1902239 negative regulation of intrinsic apoptotic signaling pathway in response to osmotic stress by p53 class mediator;GO:1990127 intrinsic apoptotic signaling pathway in response to osmotic stress by p53 class mediator;GO:1902238 regulation of intrinsic apoptotic signaling pathway in response to osmotic stress by p53 class mediator		Transporters; FDA approved drug targets:Small molecule drugs; G-protein coupled receptors:GPCRs excl olfactory receptors	Plasma membrane (Supported); Additional: Golgi apparatus;Vesicles	Anatibant; Icatibant; Labradimil	(M236)PID DELTA NP63 PATHWAY; (M145)PID P53 DOWNSTREAM PATHWAY	(M5909)HALLMARK MYOGENESIS	0.0	0.0	0.0	0.0	0.0	1.0	1.0	0.0	1.0	0.0	0.0	0.0	0.0	0.0	0.0	1.0	0.0	0.0	0.0	0.0
KLF15	28999	symbol	H. sapiens	28999	H. sapiens	KLF15	KLF transcription factor 15	KLF15 is a gene that encodes for a transcription factor known as KLF transcription factor 15. This gene is involved in regulating gene expression by binding to specific DNA sequences and activating or repressing transcription. KLF15 has been shown to have a role in negative regulation of peptidyl-lysine acetylation, which is a process involved in protein modification. Additionally, KLF15 has been…	KLF15 has been implicated in several diseases, including diabetes, obesity, and cardiovascular disease. Studies have shown that KLF15 plays a role in regulating glucose metabolism and insulin sensitivity, making it a potential target for diabetes and obesity treatments. Additionally, KLF15 has been found to be involved in the regulation of cardiac hypertrophy and fibrosis, making it a potential t…	GO:2000757 negative regulation of peptidyl-lysine acetylation;GO:0003299 muscle hypertrophy in response to stress;GO:0014887 cardiac muscle adaptation		Transcription factors:Zinc-coordinating DNA-binding domains; Predicted intracellular proteins; Disease related genes	Nuclear speckles;Nucleoplasm (Supported); Additional: Vesicles				0.0	0.0	0.0	0.0	0.0	0.0	0.0	0.0	1.0	0.0	0.0	0.0	1.0	0.0	0.0	1.0	0.0	0.0	0.0	0.0
RAP1GAP	5909	symbol	H. sapiens	5909	H. sapiens	RAP1GAP	RAP1 GTPase activating protein	RAP1GAP is a gene that encodes a type of protein called GTPase-activating-protein (GAP), which regulates the activity of the RAP1 protein. RAP1 acts as a molecular switch by cycling between an inactive GDP-bound form and an active GTP-bound form. RAP1GAP promotes the hydrolysis of bound GTP and returns RAP1 to the inactive state, while other proteins, guanine nucleotide exchange factors (GEFs), a…	Research has shown that RAP1GAP may play a role in the development and progression of various types of cancer, including breast, lung, and pancreatic cancer. Decreased expression of RAP1GAP has been observed in these cancers, suggesting that it may act as a tumor suppressor gene. Targeting RAP1GAP may therefore be a potential strategy for cancer therapy. However, there are currently no drugs spec…	GO:1903697 negative regulation of microvillus assembly;GO:1904441 regulation of thyroid gland epithelial cell proliferation;GO:1904442 negative regulation of thyroid gland epithelial cell proliferation		Predicted intracellular proteins	Cytosol (Approved)			(M5934)HALLMARK XENOBIOTIC METABOLISM; (M5945)HALLMARK HEME METABOLISM	1.0	0.0	1.0	0.0	0.0	0.0	0.0	0.0	0.0	0.0	0.0	0.0	0.0	0.0	0.0	0.0	0.0	0.0	0.0	0.0
FANK1	92565	symbol	H. sapiens	92565	H. sapiens	FANK1	fibronectin type III and ankyrin repeat domains 1	FANK1 is a human gene that plays a role in regulating the process of cell death (apoptosis) and the transcription of DNA. It is found in both the cytosol and nucleoplasm of cells and is known to colocalize with chromatin. The gene contains fibronectin type III and ankyrin repeat domains, which are structural motifs commonly found in proteins involved in cell adhesion and signaling. FANK1's exact …	There is limited information available on the disease implications of FANK1. However, some studies have suggested that alterations in FANK1 expression may be associated with certain types of cancer, including breast and lung cancer. Targeted drug discovery efforts for FANK1 are also limited, as its exact function and role in disease pathogenesis are not yet fully understood. Currently, there are …	GO:0051091 positive regulation of DNA-binding transcription factor activity;GO:0051090 regulation of DNA-binding transcription factor activity;GO:0043065 positive regulation of apoptotic process		Predicted intracellular proteins	Nucleoplasm (Supported)				0.0	0.0	0.0	0.0	0.0	0.0	0.0	0.0	0.0	0.0	0.0	0.0	0.0	0.0	0.0	0.0	0.0	0.0	0.0	0.0
TSSK3	81629	symbol	H. sapiens	81629	H. sapiens	TSSK3	testis specific serine kinase 3	TSSK3 is a gene that encodes a kinase, a type of enzyme, that is only expressed in the testis. It is believed to have a role in either the differentiation of germ cells or the function of mature sperm. This gene is specific to the testis and is not expressed in other tissues.	There is limited information available on the disease implications of TSSK3. However, mutations in this gene have been associated with male infertility. Targeted drug discovery efforts for TSSK3 have been focused on developing inhibitors that could potentially be used as male contraceptives. One example of a successful drug targeting a similar kinase is Imatinib, which is used to treat chronic my…	GO:0042149 cellular response to glucose starvation;GO:0032007 negative regulation of TOR signaling;GO:0032006 regulation of TOR signaling	yes	Enzymes; Kinases:CAMK Ser/Thr protein kinases; ENZYME proteins:Transferases; Predicted intracellular proteins	Nucleoli;Nucleoplasm (Approved); Additional: Nuclear bodies				0.0	0.0	0.0	0.0	0.0	0.0	0.0	0.0	0.0	0.0	0.0	0.0	0.0	0.0	0.0	0.0	0.0	0.0	0.0	1.0
WTIP	126374	symbol	H. sapiens	126374	H. sapiens	WTIP	WT1 interacting protein	WTIP, or WT1 interacting protein, is a gene that is predicted to have transcription corepressor activity. It is involved in several processes, including negative regulation of hippo signaling, positive regulation of gene silencing by miRNA, and response to hypoxia. WTIP acts upstream of or within gene silencing by miRNA and is located in P-body.	There is limited information available on the disease implications of WTIP. However, some studies have suggested that it may play a role in the development and progression of certain cancers, including breast cancer and hepatocellular carcinoma. Targeted drug discovery efforts for WTIP are also limited, as there are currently no drugs on the market that specifically target this gene. However, the…	GO:0035331 negative regulation of hippo signaling;GO:2000637 positive regulation of miRNA-mediated gene silencing;GO:0060148 positive regulation of post-transcriptional gene silencing		Predicted intracellular proteins					0.0	0.0	0.0	0.0	0.0	0.0	0.0	0.0	1.0	0.0	0.0	0.0	0.0	0.0	0.0	0.0	0.0	0.0	0.0	0.0
FAM83H-AS1	642574	gene_synonym	H. sapiens	642574	H. sapiens	IQANK1	IQ motif and ankyrin repeat containing 1	IQANK1 is a human gene that is predicted to be involved in the regulation of barbed-end actin filament capping. It is also predicted to be active in both the cytoplasm and nucleus. The gene contains an IQ motif and ankyrin repeat, which are both structural domains found in many proteins involved in various cellular processes. While the exact function of IQANK1 is not yet fully understood, its inv…	There is limited information available on the disease implications of IQANK1. However, some studies have suggested that mutations in this gene may be associated with certain types of cancer, including breast cancer and hepatocellular carcinoma. Targeted drug discovery efforts for IQANK1 are also limited, as the exact function of the gene is not yet fully understood. However, some studies have sug…			Predicted intracellular proteins					0.0	0.0	0.0	0.0	0.0	0.0	0.0	0.0	0.0	0.0	0.0	0.0	0.0	0.0	0.0	0.0	0.0	0.0	0.0	0.0
RP11-115C21.2						None	None	None	None	None	None	None	None	None	None	None	nan	nan	nan	nan	nan	nan	nan	nan	nan	nan	nan	nan	nan	nan	nan	nan	nan	nan	nan	nan
NR2F1-AS1	441094	symbol	H. sapiens	441094	H. sapiens	NR2F1-AS1	NR2F1 antisense RNA 1										0.0	0.0	0.0	0.0	0.0	0.0	0.0	0.0	0.0	0.0	0.0	0.0	0.0	0.0	0.0	0.0	0.0	0.0	0.0	0.0
EDIL3	10085	symbol	H. sapiens	10085	H. sapiens	EDIL3	EGF like repeats and discoidin domains 3	EDIL3 is a human gene that encodes a protein that acts as an integrin ligand. This protein is involved in the process of angiogenesis, which is the formation of new blood vessels from pre-existing ones. It may also play a role in vessel wall remodeling and development, as well as influencing the behavior of endothelial cells. The protein contains EGF-like repeats and discoidin domains, which are …	EDIL3 has been implicated in several diseases, including cancer, cardiovascular disease, and inflammatory disorders. In cancer, EDIL3 has been shown to promote tumor growth and metastasis by enhancing angiogenesis and tumor cell invasion. In cardiovascular disease, EDIL3 has been linked to atherosclerosis and restenosis, which are characterized by the narrowing of blood vessels. Inflammatory diso…	GO:0010811 positive regulation of cell-substrate adhesion;GO:0010810 regulation of cell-substrate adhesion;GO:0045785 positive regulation of cell adhesion		Predicted secreted proteins	Plasma membrane (Uncertain)		(M212)PID INTEGRIN5 PATHWAY; (M53)PID INTEGRIN3 PATHWAY; (M160)PID AVB3 INTEGRIN PATHWAY	(M5930)HALLMARK EPITHELIAL MESENCHYMAL TRANSITION	0.0	0.0	0.0	0.0	0.0	0.0	0.0	0.0	0.0	1.0	0.0	0.0	0.0	0.0	0.0	0.0	0.0	0.0	0.0	0.0
CENPP	401541	symbol	H. sapiens	401541	H. sapiens	CENPP	centromere protein P	CENPP is a gene that encodes for a protein called centromere protein P. This protein is a part of a complex that is associated with CENPH and CENPI and is responsible for targeting CENPA to centromeres. CENPP is essential for proper kinetochore function and mitotic progression. The protein plays a crucial role in ensuring that chromosomes are correctly separated during cell division. Mutations in…	There is limited information available on targeted drug discovery efforts for CENPP, as it is a relatively new area of research. However, mutations in CENPP have been linked to various types of cancer, including breast, lung, and ovarian cancer. Targeting CENPP and its associated complex could potentially lead to the development of new cancer treatments. One example of a successful drug targeting…	GO:0031055 chromatin remodeling at centromere;GO:0034080 CENP-A containing chromatin assembly;GO:0034508 centromere complex assembly		Predicted intracellular proteins	Nucleoplasm (Supported); Additional: Nucleoli				1.0	0.0	0.0	0.0	0.0	0.0	0.0	0.0	0.0	0.0	1.0	0.0	0.0	0.0	0.0	0.0	0.0	0.0	0.0	0.0
MGP	4256	symbol	H. sapiens	4256	H. sapiens	MGP	matrix Gla protein	The human gene MGP, also known as matrix Gla protein, belongs to the osteocalcin/matrix Gla family of proteins. It is secreted by chondrocytes and vascular smooth muscle cells and acts as a natural inhibitor of ectopic tissue calcification. The carboxylation status of the protein is linked to calcification of the vasculature in patients with cardiovascular disease and calcification of the synovia…	There are currently no targeted drug discovery efforts specifically for MGP-related diseases. However, research is ongoing to better understand the role of MGP in calcification disorders and to develop potential therapies. One example is the use of vitamin K supplementation to improve the carboxylation status of MGP and prevent vascular calcification in patients with chronic kidney disease. Anoth…	GO:0001502 cartilage condensation;GO:0098743 cell aggregation;GO:0030500 regulation of bone mineralization		Human disease related genes:Congenital malformations:Other congenital malformations; Predicted secreted proteins; Predicted intracellular proteins; Disease related genes		Calcium	(M65)PID FRA PATHWAY; (M3008)NABA ECM GLYCOPROTEINS; (M5884)NABA CORE MATRISOME	(M5930)HALLMARK EPITHELIAL MESENCHYMAL TRANSITION	0.0	0.0	0.0	0.0	0.0	0.0	0.0	0.0	0.0	1.0	0.0	0.0	0.0	0.0	0.0	0.0	0.0	0.0	0.0	0.0
NAALADL2	254827	symbol	H. sapiens	254827	H. sapiens	NAALADL2	N-acetylated alpha-linked acidic dipeptidase like 2	NAALADL2 is a human gene that encodes a protein called N-acetylated alpha-linked acidic dipeptidase like 2. This protein is predicted to have metalloexopeptidase activity and be involved in proteolysis. It is also predicted to play a role in the response to bacteria. NAALADL2 is located in the nucleoplasm, which is the fluid inside the nucleus of a cell. The function of this gene and its protein …	There is limited information available on the disease implications of NAALADL2. However, some studies have suggested that this gene may be involved in the development and progression of certain types of cancer, such as prostate cancer. Targeted drug discovery efforts for NAALADL2 are also limited, as the function of this gene and its protein product are still being studied. Currently, there are n…	GO:0009617 response to bacterium;GO:0051707 response to other organism;GO:0043207 response to external biotic stimulus		Peptidases:Metallopeptidases; Enzymes; Predicted intracellular proteins	Nucleoplasm (Enhanced)				0.0	0.0	0.0	0.0	0.0	0.0	0.0	0.0	0.0	0.0	0.0	0.0	0.0	1.0	0.0	0.0	0.0	0.0	0.0	0.0
TMC4	147798	symbol	H. sapiens	147798	H. sapiens	TMC4	transmembrane channel like 4	The human gene TMC4, also known as transmembrane channel like 4, is predicted to play a role in mechanosensitive ion channel activity and ion transmembrane transport. It is located in extracellular exosomes, which are small vesicles that are released from cells and contain various biomolecules. The function of TMC4 is not yet fully understood, but it is believed to be involved in the regulation o…	There is limited information available on the disease implications of TMC4. However, mutations in the TMC1 gene, which is closely related to TMC4, have been linked to hearing loss and deafness. It is possible that TMC4 mutations may also be associated with hearing impairment, but further research is needed to confirm this. As for targeted drug discovery efforts, there are currently no drugs on th…	GO:0034220 monoatomic ion transmembrane transport;GO:0006811 monoatomic ion transport;GO:0055085 transmembrane transport			Vesicles (Approved)				0.0	0.0	0.0	0.0	0.0	0.0	0.0	0.0	0.0	0.0	0.0	0.0	0.0	0.0	0.0	0.0	0.0	0.0	0.0	0.0
MICAL1	64780	symbol	H. sapiens	64780	H. sapiens	MICAL1	microtubule associated monooxygenase, calponin and LIM domain containing 1	MICAL1 is a human gene that encodes an enzyme responsible for oxidizing methionine residues on actin, which leads to the depolymerization of actin filaments. This gene also interacts with and regulates signaling by NEDD9/CAS-L. Alternative splicing of this gene results in multiple transcript variants.	Research on MICAL1 has revealed its potential involvement in various diseases, including cancer, neurodegenerative disorders, and cardiovascular diseases. In cancer, MICAL1 has been shown to promote tumor growth and metastasis by regulating actin dynamics and cell migration. In neurodegenerative disorders, MICAL1 has been implicated in the regulation of axonal transport and synaptic plasticity. I…	GO:0019417 sulfur oxidation;GO:0030042 actin filament depolymerization;GO:0051261 protein depolymerization		ENZYME proteins:Oxidoreductases; Enzymes; Predicted intracellular proteins					0.0	0.0	0.0	0.0	0.0	0.0	0.0	0.0	0.0	0.0	0.0	1.0	0.0	0.0	0.0	0.0	0.0	0.0	1.0	0.0
OLR1	4973	symbol	H. sapiens	4973	H. sapiens	OLR1	oxidized low density lipoprotein receptor 1	OLR1 is a gene that encodes a low density lipoprotein receptor belonging to the C-type lectin superfamily. It is regulated through the cyclic AMP signaling pathway and is involved in binding, internalizing, and degrading oxidized low-density lipoprotein. OLR1 may play a role in the regulation of Fas-induced apoptosis and act as a scavenger receptor. Mutations in this gene have been linked to athe…	OLR1 has been implicated in several diseases, including atherosclerosis, Alzheimer's disease, and cancer. In atherosclerosis, OLR1 plays a role in the uptake of oxidized low-density lipoprotein, leading to the formation of foam cells and the development of plaques in the arteries. Targeting OLR1 has been explored as a potential therapeutic strategy for atherosclerosis, with some success in animal…	GO:0007159 leukocyte cell-cell adhesion;GO:0042157 lipoprotein metabolic process;GO:0008015 blood circulation		Predicted intracellular proteins; Disease related genes	Nucleoplasm;Plasma membrane (Approved); Additional: Vesicles			(M5944)HALLMARK ANGIOGENESIS; (M5946)HALLMARK COAGULATION; (M5890)HALLMARK TNFA SIGNALING VIA NFKB	0.0	0.0	0.0	0.0	0.0	0.0	1.0	0.0	0.0	0.0	0.0	0.0	0.0	0.0	0.0	1.0	0.0	0.0	1.0	0.0
PER3	8863	symbol	H. sapiens	8863	H. sapiens	PER3	period circadian regulator 3	PER3 is a gene that belongs to the Period family of genes and is involved in regulating circadian rhythms in mammals. It is expressed in a circadian pattern in the suprachiasmatic nucleus, which is the primary circadian pacemaker in the brain. The gene is upregulated by CLOCK/ARNTL heterodimers but then represses this upregulation in a feedback loop using PER/CRY heterodimers to interact with CLO…	Polymorphisms in the PER3 gene have been associated with various sleep disorders, including delayed sleep phase syndrome, advanced sleep phase syndrome, and non-24-hour sleep-wake disorder. Targeted drug discovery efforts have focused on developing drugs that can modulate the circadian rhythm by targeting PER3 and other circadian genes. One example is tasimelteon, a melatonin receptor agonist tha…	GO:0045187 regulation of circadian sleep/wake cycle, sleep;GO:0042749 regulation of circadian sleep/wake cycle;GO:0043153 entrainment of circadian clock by photoperiod		Human disease related genes:Nervous system diseases:Other nervous and sensory system diseases; Predicted intracellular proteins; Disease related genes	Cytosol (Supported)				0.0	0.0	0.0	0.0	0.0	0.0	0.0	0.0	0.0	0.0	0.0	0.0	0.0	0.0	0.0	0.0	0.0	0.0	0.0	0.0
DYNC1I1	1780	symbol	H. sapiens	1780	H. sapiens	DYNC1I1	dynein cytoplasmic 1 intermediate chain 1	DYNC1I1 is a human gene that encodes for the dynein cytoplasmic 1 intermediate chain 1 protein. This protein is involved in vesicle transport along microtubules and has spectrin binding activity. DYNC1I1 is located in various cellular components, including the kinetochore, recycling endosome, and spindle pole.	DYNC1I1 has been implicated in several diseases, including Charcot-Marie-Tooth disease, spinal muscular atrophy, and schizophrenia. Mutations in DYNC1I1 have been associated with Charcot-Marie-Tooth disease type 2O, which is a hereditary neuropathy that affects the peripheral nerves. Additionally, DYNC1I1 has been identified as a potential therapeutic target for spinal muscular atrophy, a genetic…	GO:0047496 vesicle transport along microtubule;GO:0099518 vesicle cytoskeletal trafficking;GO:0072384 organelle transport along microtubule		Predicted intracellular proteins					1.0	0.0	0.0	0.0	0.0	0.0	0.0	0.0	0.0	0.0	0.0	0.0	0.0	0.0	0.0	0.0	0.0	0.0	0.0	0.0
ENOX1	55068	symbol	H. sapiens	55068	H. sapiens	ENOX1	ecto-NOX disulfide-thiol exchanger 1	ENOX1 is a human gene that encodes a protein involved in plasma membrane electron transport pathways. The protein has two activities: hydroquinone (NADH) oxidase activity and protein disulfide-thiol interchange activity. These activities cycle with a periodicity of 24 minutes, with one activity being at its peak when the other is at its lowest.	ENOX1 has been implicated in various diseases, including cancer, cardiovascular disease, and neurodegenerative disorders. In cancer, ENOX1 has been shown to promote tumor growth and metastasis by enhancing angiogenesis and suppressing immune responses. In cardiovascular disease, ENOX1 has been linked to atherosclerosis and hypertension. In neurodegenerative disorders, ENOX1 has been associated wi…	GO:0007624 ultradian rhythm;GO:0048511 rhythmic process;GO:0008150 biological_process		Predicted intracellular proteins	Plasma membrane (Supported)				0.0	0.0	0.0	0.0	0.0	0.0	0.0	0.0	0.0	0.0	0.0	0.0	0.0	0.0	0.0	0.0	0.0	0.0	0.0	0.0
C14orf45	80127	gene_synonym	H. sapiens	80127	H. sapiens	BBOF1	basal body orientation factor 1	BBOF1, or basal body orientation factor 1, is a human gene that is predicted to play a role in the assembly of motile cilia. It is also predicted to be located in the ciliary basal body. This information is provided by the Alliance of Genome Resources as of April 2022.	Unfortunately, there is currently limited information available on the disease implications and targeted drug discovery efforts for BBOF1. As of April 2022, there are no known drugs on the market that specifically target BBOF1. However, given its predicted role in the assembly of motile cilia, it is possible that mutations in BBOF1 could lead to ciliopathies, a group of genetic disorders that aff…	GO:0044458 motile cilium assembly;GO:0060271 cilium assembly;GO:0044782 cilium organization		Predicted intracellular proteins	Nucleoplasm;Plasma membrane (Approved); Additional: Centriolar satellite				0.0	0.0	0.0	0.0	0.0	0.0	0.0	0.0	0.0	0.0	0.0	0.0	0.0	0.0	0.0	0.0	0.0	0.0	0.0	0.0
C5AR1	728	symbol	H. sapiens	728	H. sapiens	C5AR1	complement C5a receptor 1	C5AR1 is a human gene that encodes for the complement C5a receptor 1, which is involved in several processes such as complement component C5a signaling pathway, mRNA transcription by RNA polymerase II, and positive regulation of ERK1 and ERK2 cascade. It enables G protein-coupled receptor activity and complement component C5a receptor activity and is located in the apical part of the cell and bas…	C5AR1 has been implicated in several diseases, including Alzheimer's disease, asthma, chronic obstructive pulmonary disease (COPD), rhinitis, and severe acute respiratory syndrome (SARS). Targeting C5AR1 has been explored as a potential therapeutic strategy for these diseases. For example, in asthma and COPD, C5AR1 antagonists have been shown to reduce airway inflammation and improve lung functio…	GO:0038178 complement component C5a signaling pathway;GO:0002430 complement receptor mediated signaling pathway;GO:0032494 response to peptidoglycan		Transporters; G-protein coupled receptors:GPCRs excl olfactory receptors; CD markers; G-protein coupled receptors:Chemokines and chemotactic factors receptors; Predicted intracellular proteins	Golgi apparatus (Approved); Additional: Vesicles			(M5932)HALLMARK INFLAMMATORY RESPONSE	0.0	0.0	1.0	0.0	1.0	0.0	1.0	0.0	0.0	0.0	0.0	0.0	0.0	1.0	1.0	0.0	0.0	0.0	0.0	0.0
ST6GALNAC5	81849	symbol	H. sapiens	81849	H. sapiens	ST6GALNAC5	ST6 N-acetylgalactosaminide alpha-2,6-sialyltransferase 5	ST6GALNAC5 is a gene that encodes a type II transmembrane glycosyltransferase. This protein is responsible for transferring sialic acid to cell surface proteins, which helps to regulate cell-cell interactions. There are multiple variants of this gene that encode different isoforms of the protein.	ST6GALNAC5 has been implicated in various diseases, including cancer, inflammation, and neurological disorders. In cancer, the overexpression of ST6GALNAC5 has been associated with increased tumor growth and metastasis. Inflammation has also been linked to ST6GALNAC5, as it is involved in the regulation of immune cell interactions. In neurological disorders, ST6GALNAC5 has been shown to play a ro…	GO:0001574 ganglioside biosynthetic process;GO:0097503 sialylation;GO:0001573 ganglioside metabolic process		Predicted intracellular proteins	Vesicles (Approved)				0.0	0.0	0.0	0.0	0.0	0.0	0.0	0.0	0.0	0.0	0.0	0.0	0.0	0.0	0.0	0.0	0.0	0.0	0.0	0.0
EFCAB4A	283229	gene_synonym	H. sapiens	283229	H. sapiens	CRACR2B	calcium release activated channel regulator 2B	CRACR2B is a human gene that is predicted to have calcium ion binding activity and is involved in store-operated calcium entry. It is also predicted to be located in the cytoplasm. This information is provided by the Alliance of Genome Resources as of April 2022.	CRACR2B, also known as Orai2, has been implicated in various diseases, including immune disorders, cancer, and neurological disorders. In immune disorders, dysregulation of CRACR2B has been linked to autoimmune diseases such as multiple sclerosis and rheumatoid arthritis. In cancer, CRACR2B has been shown to play a role in tumor growth and metastasis, making it a potential target for cancer thera…	GO:0002115 store-operated calcium entry;GO:2001256 regulation of store-operated calcium entry;GO:0006816 calcium ion transport		Predicted intracellular proteins					0.0	0.0	0.0	0.0	0.0	0.0	0.0	0.0	0.0	0.0	0.0	0.0	0.0	0.0	0.0	0.0	0.0	0.0	0.0	0.0
CNTNAP3B	728577	symbol	H. sapiens	728577	H. sapiens	CNTNAP3B	contactin associated protein family member 3B	CNTNAP3B is a human gene that is a member of the contactin associated protein family. It is predicted to be involved in cell adhesion and is an integral component of the membrane. The gene's function is not yet fully understood, but it is believed to play a role in the development and maintenance of the nervous system. Further research is needed to fully understand the function of CNTNAP3B and it…	Unfortunately, there is currently limited information available on the disease implications and targeted drug discovery efforts for CNTNAP3B. As the function of this gene is not yet fully understood, it is difficult to determine its potential role in disease. However, research on other members of the contactin associated protein family has suggested that they may be involved in neurological disor…	GO:0007155 cell adhesion;GO:0009987 cellular process;GO:0008150 biological_process		Predicted intracellular proteins					0.0	0.0	0.0	0.0	0.0	0.0	0.0	0.0	0.0	0.0	0.0	0.0	0.0	0.0	0.0	0.0	0.0	0.0	0.0	0.0
REEP1	65055	symbol	H. sapiens	65055	H. sapiens	REEP1	receptor accessory protein 1	The REEP1 gene encodes a mitochondrial protein that helps to increase the expression of odorant receptors on the cell surface. Mutations in this gene have been linked to spastic paraplegia autosomal dominant type 31, which is a neurodegenerative disorder. Alternative splicing of the gene leads to the production of multiple transcript variants.	Spastic paraplegia autosomal dominant type 31 (SPG31) is a rare neurodegenerative disorder caused by mutations in the REEP1 gene. The disease is characterized by progressive spasticity and weakness in the lower limbs, which can lead to difficulty walking and other motor impairments. There is currently no cure for SPG31, and treatment is focused on managing symptoms. Targeted drug discovery effort…	GO:0071786 endoplasmic reticulum tubular network organization;GO:0051205 protein insertion into membrane;GO:0007029 endoplasmic reticulum organization		Human disease related genes:Nervous system diseases:Other nervous and sensory system diseases; Human disease related genes:Nervous system diseases:Neurodegenerative diseases; Disease related genes				(M5906)HALLMARK ESTROGEN RESPONSE EARLY; (M5909)HALLMARK MYOGENESIS	0.0	0.0	0.0	0.0	0.0	0.0	0.0	0.0	0.0	0.0	0.0	0.0	0.0	0.0	0.0	0.0	0.0	0.0	0.0	0.0
AL354917.8						None	None	None	None	None	None	None	None	None	None	None	nan	nan	nan	nan	nan	nan	nan	nan	nan	nan	nan	nan	nan	nan	nan	nan	nan	nan	nan	nan
ATP10D	57205	symbol	H. sapiens	57205	H. sapiens	ATP10D	ATPase phospholipid transporting 10D (putative)	ATP10D is a human gene that encodes for a protein called ATPase phospholipid transporting 10D, which is predicted to be involved in phospholipid translocation and enables glycosylceramide flippase activity. The protein is located in the endoplasmic reticulum, nucleoplasm, and plasma membrane, and is an integral component of the plasma membrane. It is also part of the phospholipid-translocating AT…	There is limited information available on the disease implications of ATP10D. However, recent studies have suggested that mutations in this gene may be associated with neurodevelopmental disorders such as autism spectrum disorder and intellectual disability. Targeted drug discovery efforts for ATP10D are also limited, but some studies have suggested that modulating the activity of this protein ma…	GO:0045332 phospholipid translocation;GO:0034204 lipid translocation;GO:0097035 regulation of membrane lipid distribution		ENZYME proteins; Enzymes; Transporters:Primary Active Transporters	Nucleoplasm;Plasma membrane (Supported)				0.0	0.0	0.0	0.0	0.0	0.0	0.0	0.0	0.0	0.0	0.0	0.0	0.0	0.0	0.0	0.0	0.0	0.0	0.0	0.0
PTPN13	5783	symbol	H. sapiens	5783	H. sapiens	PTPN13	protein tyrosine phosphatase non-receptor type 13	PTPN13 is a gene that encodes a protein tyrosine phosphatase (PTP) which regulates various cellular processes such as cell growth, differentiation, and oncogenic transformation. The protein has a catalytic PTP domain at its C-terminus and two major structural domains: a region with five PDZ domains and a FERM domain that binds to plasma membrane and cytoskeletal elements. PTPN13 interacts with an…	PTPN13 has been implicated in various diseases, including cancer, diabetes, and neurological disorders. In cancer, PTPN13 has been shown to act as a tumor suppressor, and its loss or inactivation has been associated with tumor progression and poor prognosis in several types of cancer, including breast, lung, and colorectal cancer. Targeted drug discovery efforts have focused on developing small m…	GO:1904890 negative regulation of excitatory synapse assembly;GO:0051964 negative regulation of synapse assembly;GO:1905809 negative regulation of synapse organization		Enzymes; ENZYME proteins:Hydrolases; Cancer-related genes; Predicted intracellular proteins	Nucleoplasm (Supported); Additional: Cytosol;Nucleoli fibrillar center		(M257)PID EPHRINB REV PATHWAY; (M7)PID FCER1 PATHWAY		1.0	0.0	1.0	1.0	0.0	1.0	0.0	0.0	1.0	0.0	0.0	0.0	0.0	0.0	0.0	0.0	0.0	0.0	0.0	0.0
FBXO2	26232	symbol	H. sapiens	26232	H. sapiens	FBXO2	F-box protein 2	FBXO2 is a gene that belongs to the F-box protein family and encodes a protein that is part of the SCF (SKP1-cullin-F-box) complex, which is involved in phosphorylation-dependent ubiquitination. The F-box proteins are divided into three classes, and FBXO2 belongs to the FBXs class. This gene is highly similar to the rat NFB42 protein, which is enriched in the nervous system and may play a role in…	There is limited information available on the disease implications of FBXO2. However, some studies have suggested that mutations in this gene may be associated with the development of certain types of cancer, including breast cancer and hepatocellular carcinoma. Additionally, FBXO2 has been implicated in the pathogenesis of neurodegenerative diseases such as Alzheimer's and Parkinson's disease. T…	GO:0099576 regulation of protein catabolic process at postsynapse, modulating synaptic transmission;GO:0099170 postsynaptic modulation of chemical synaptic transmission;GO:0006516 glycoprotein catabolic process		Predicted intracellular proteins	Cytosol;Nucleoplasm (Approved)				0.0	0.0	0.0	0.0	0.0	0.0	0.0	0.0	0.0	0.0	0.0	0.0	0.0	0.0	0.0	0.0	0.0	0.0	0.0	0.0
TMEM44	93109	symbol	H. sapiens	93109	H. sapiens	TMEM44	transmembrane protein 44	TMEM44 is a human gene that is predicted to be an integral component of the membrane. It encodes for a transmembrane protein, which means that it spans across the cell membrane. However, the exact function of TMEM44 is currently unknown. The gene is located on chromosome 1 and has been identified as a potential candidate gene for certain diseases, such as type 2 diabetes and obesity. Further rese…	There is limited information available on the disease implications of TMEM44, as its exact function is still unknown. However, studies have suggested that the gene may be involved in the development of type 2 diabetes and obesity. Targeted drug discovery efforts for these conditions may involve identifying small molecules that can modulate the activity of TMEM44 or its downstream signaling pathwa…			Predicted intracellular proteins	Cytosol (Approved)				0.0	0.0	0.0	0.0	0.0	0.0	0.0	0.0	0.0	0.0	0.0	0.0	0.0	0.0	0.0	0.0	0.0	0.0	0.0	0.0
BRCC3	79184	symbol	H. sapiens	79184	H. sapiens	BRCC3	BRCA1/BRCA2-containing complex subunit 3	BRCC3 is a gene that encodes a subunit of the BRCA1-BRCA2-containing complex, which is responsible for the stable accumulation of BRCA1 at DNA break sites. This complex plays a role in the DNA damage response and is an E3 ubiquitin ligase. The component encoded by BRCC3 can specifically cleave Lys 63-linked polyubiquitin chains and regulates the abundance of these chains in chromatin. The loss of…	There is limited information available on targeted drug discovery efforts for BRCC3. However, the loss of BRCC3 has been associated with syndromic moyamoya, a rare cerebrovascular angiopathy that can lead to strokes and other neurological symptoms. This suggests that targeting BRCC3 could potentially be a therapeutic strategy for moyamoya disease. Currently, there are no drugs on the market that …	GO:0070537 histone H2A K63-linked deubiquitination;GO:0035518 histone H2A monoubiquitination;GO:0140861 DNA repair-dependent chromatin remodeling		Disease related genes; Enzymes; Potential drug targets; Peptidases:Metallopeptidases; Predicted intracellular proteins	Nucleoplasm (Supported)	Zinc; Zinc acetate; Zinc chloride; Zinc sulfate, unspecified form			0.0	0.0	0.0	0.0	0.0	0.0	0.0	0.0	0.0	0.0	1.0	0.0	0.0	0.0	0.0	0.0	0.0	0.0	0.0	0.0
NOV	4856	gene_synonym	H. sapiens	4856	H. sapiens	CCN3	cellular communication network factor 3	CCN3, also known as cellular communication network factor 3, is a small secreted cysteine-rich protein that belongs to the CCN family of regulatory proteins. CCN family proteins are involved in various biological processes, including cardiovascular and skeletal development, fibrosis, and cancer development. CCN3 associates with the extracellular matrix and plays a crucial role in regulating cell …	CCN3 dysregulation has been implicated in several diseases, including cancer, cardiovascular disease, and fibrosis. In cancer, CCN3 has been shown to act as a tumor suppressor, and its downregulation is associated with tumor progression and poor prognosis. In cardiovascular disease, CCN3 has been shown to play a role in regulating vascular smooth muscle cell proliferation and migration, and its d…	GO:1904057 negative regulation of sensory perception of pain;GO:1990523 bone regeneration;GO:0071603 endothelial cell-cell adhesion		Transporters:Accessory Factors Involved in Transport; Predicted secreted proteins	Vesicles (Enhanced)	Insulin pork	(M3008)NABA ECM GLYCOPROTEINS; (M5884)NABA CORE MATRISOME; (M5889)NABA MATRISOME		0.0	0.0	1.0	0.0	1.0	0.0	0.0	1.0	0.0	1.0	0.0	0.0	0.0	0.0	0.0	0.0	1.0	1.0	0.0	0.0
CHN2	1124	symbol	H. sapiens	1124	H. sapiens	CHN2	chimerin 2	CHN2, also known as chimerin 2, is a gene that encodes a protein involved in GTP metabolism. The protein contains a zinc finger, Rho-GAP domain, and SH2 domain. It translocates from the cytosol to the Golgi apparatus membrane upon binding by diacylglycerol (DAG). The protein's activity is important in cell proliferation and migration, and changes in its expression have been detected in cancers. A…	Research on CHN2 has revealed its potential involvement in various diseases, including cancer and schizophrenia. In cancer, CHN2 has been found to be overexpressed in certain types of tumors, such as breast and lung cancer, and its inhibition has been shown to reduce tumor growth and metastasis in preclinical studies. In schizophrenia, a genetic variant of CHN2 has been associated with an increas…	GO:0043547 positive regulation of GTPase activity;GO:0051056 regulation of small GTPase mediated signal transduction;GO:0043087 regulation of GTPase activity		Predicted intracellular proteins	Nucleoplasm (Approved); Additional: Nuclear bodies		(M241)PID RAC1 REG PATHWAY; (M164)PID ERBB1 DOWNSTREAM PATHWAY		1.0	0.0	0.0	0.0	0.0	0.0	0.0	0.0	0.0	0.0	0.0	0.0	0.0	0.0	0.0	0.0	0.0	0.0	0.0	0.0
L3MBTL	26013	gene_synonym	H. sapiens	26013	H. sapiens	L3MBTL1	L3MBTL histone methyl-lysine binding protein 1	L3MBTL1 is a gene that belongs to the polycomb group and is involved in regulating gene activity through chromatin modification. It is also believed to play a role in mitosis. The gene has multiple isoforms due to alternative splicing.	L3MBTL1 has been implicated in several diseases, including cancer and intellectual disability. In cancer, L3MBTL1 has been shown to be involved in the regulation of cell proliferation and differentiation, and its dysregulation has been linked to the development and progression of various types of cancer, including breast, lung, and prostate cancer. Targeted drug discovery efforts have focused on …	GO:0045652 regulation of megakaryocyte differentiation;GO:0031507 heterochromatin formation;GO:0070828 heterochromatin organization		Transcription factors:Zinc-coordinating DNA-binding domains; Predicted intracellular proteins	Nucleoplasm (Supported); Additional: Midbody ring;Nuclear bodies	2-(N-morpholino)ethanesulfonic acid			0.0	1.0	0.0	0.0	0.0	0.0	0.0	0.0	0.0	0.0	1.0	0.0	0.0	0.0	0.0	0.0	0.0	0.0	0.0	0.0
ARHGEF10L	55160	symbol	H. sapiens	55160	H. sapiens	ARHGEF10L	Rho guanine nucleotide exchange factor 10 like	ARHGEF10L is a human gene that belongs to the RhoGEF subfamily of RhoGTPases. This gene is activated by specific guanine nucleotide exchange factors (GEFs) and is involved in signal transduction. The encoded protein is distributed in the cytosol. Alternative splicing of this gene results in multiple transcript variants.	There is limited information available on the disease implications of ARHGEF10L. However, recent studies have suggested that this gene may play a role in the development and progression of certain cancers, including breast cancer and hepatocellular carcinoma. Targeted drug discovery efforts for ARHGEF10L are still in the early stages, but there is potential for this gene to be targeted in cancer …	GO:0032933 SREBP signaling pathway;GO:0071501 cellular response to sterol depletion;GO:0006991 response to sterol depletion		Predicted intracellular proteins	Cytosol;Golgi apparatus;Vesicles (Approved)		(M68)PID RHOA REG PATHWAY		1.0	0.0	0.0	0.0	0.0	0.0	0.0	0.0	0.0	0.0	0.0	0.0	0.0	0.0	0.0	0.0	0.0	0.0	0.0	0.0
GRB14	2888	symbol	H. sapiens	2888	H. sapiens	GRB14	growth factor receptor bound protein 14	GRB14 is a gene that encodes a growth factor receptor-binding protein that interacts with insulin receptors and insulin-like growth-factor receptors. It belongs to a small family of adapter proteins that interact with receptor tyrosine kinases and signaling molecules. The protein likely has an inhibitory effect on receptor tyrosine kinase signaling, particularly on insulin receptor signaling. GRB…	Research has suggested that GRB14 may play a role in the development of type 2 diabetes and obesity. Studies have shown that GRB14 expression is increased in adipose tissue of obese individuals and in the liver of individuals with type 2 diabetes. Additionally, genetic variations in the GRB14 gene have been associated with an increased risk of developing type 2 diabetes and obesity. Targeted drug…	GO:0046627 negative regulation of insulin receptor signaling pathway;GO:1900077 negative regulation of cellular response to insulin stimulus;GO:0008286 insulin receptor signaling pathway		Predicted intracellular proteins	Cytosol;Nucleoplasm (Approved)		(M16)PID INSULIN PATHWAY; (M92)PID ANGIOPOIETIN RECEPTOR PATHWAY		0.0	0.0	0.0	0.0	0.0	1.0	0.0	0.0	0.0	0.0	0.0	0.0	0.0	0.0	0.0	0.0	0.0	0.0	1.0	0.0
ALS2CR7	65061	gene_synonym	H. sapiens	65061	H. sapiens	CDK15	cyclin dependent kinase 15	CDK15, also known as cyclin dependent kinase 15, is a human gene that encodes a protein with serine/threonine kinase activity. It is predicted to be involved in protein phosphorylation and the regulation of transcription during the G1/S transition of the mitotic cell cycle. CDK15 is expected to be active in both the cytosol and nucleus.	There is limited information available on the disease implications of CDK15. However, recent studies have suggested that CDK15 may play a role in the development and progression of certain types of cancer, including breast cancer and glioblastoma. As a result, there has been growing interest in developing targeted drug therapies that can inhibit CDK15 activity and potentially slow or stop the gro…	GO:0000083 regulation of transcription involved in G1/S transition of mitotic cell cycle;GO:0000082 G1/S transition of mitotic cell cycle;GO:0044843 cell cycle G1/S phase transition	yes	Kinases:CMGC Ser/Thr protein kinases; Enzymes; ENZYME proteins:Transferases; Predicted intracellular proteins	Nucleoplasm (Approved); Additional: Golgi apparatus	ATP; Enzastaurin; Fostamatinib			0.0	0.0	0.0	0.0	0.0	0.0	0.0	0.0	0.0	0.0	0.0	0.0	0.0	0.0	0.0	0.0	0.0	0.0	0.0	1.0
ARHGEF4	50649	symbol	H. sapiens	50649	H. sapiens	ARHGEF4	Rho guanine nucleotide exchange factor 4	ARHGEF4 is a human gene that encodes for Rho guanine nucleotide exchange factor 4, which plays a crucial role in various cellular processes initiated by extracellular stimuli that work through G protein-coupled receptors. This protein may form a complex with G proteins and stimulate Rho-dependent signals. The gene has multiple alternatively spliced transcript variants that encode different isofor…	Research has shown that ARHGEF4 is involved in the development and progression of various diseases, including cancer, cardiovascular diseases, and neurological disorders. In cancer, ARHGEF4 has been found to promote tumor growth and metastasis by activating Rho GTPases, which regulate cell migration and invasion. Targeting ARHGEF4 has been proposed as a potential therapeutic strategy for cancer t…	GO:0046847 filopodium assembly;GO:0030032 lamellipodium assembly;GO:0097581 lamellipodium organization		Predicted intracellular proteins			(M48)PID MET PATHWAY		1.0	0.0	0.0	0.0	0.0	0.0	0.0	0.0	0.0	0.0	0.0	0.0	0.0	0.0	0.0	0.0	0.0	0.0	0.0	0.0
BRD4	23476	symbol	H. sapiens	23476	H. sapiens	BRD4	bromodomain containing 4	BRD4 is a human gene that encodes a protein with two bromodomains, which are involved in targeting chromatin. The protein is homologous to the murine protein MCAP and the human RING3 protein, both of which associate with chromosomes during mitosis. BRD4 has been implicated as the target of a translocation that defines an upper respiratory tract carcinoma in young people. Two alternatively spliced…	BRD4 has been implicated in various diseases, including cancer, inflammation, and cardiovascular diseases. In particular, BRD4 has been identified as a potential therapeutic target in several types of cancer, including leukemia, lymphoma, and solid tumors. Several small molecule inhibitors targeting BRD4 have been developed and are currently in clinical trials, including BET inhibitors such as JQ…	GO:0000083 regulation of transcription involved in G1/S transition of mitotic cell cycle;GO:0010971 positive regulation of G2/M transition of mitotic cell cycle;GO:1902751 positive regulation of cell cycle G2/M phase transition		Predicted intracellular proteins; Cancer-related genes; Disease related genes	Nucleoplasm (Enhanced)		(M7955)SIG INSULIN RECEPTOR PATHWAY IN CARDIAC MYOCYTES		0.0	0.0	0.0	0.0	0.0	0.0	0.0	0.0	0.0	0.0	1.0	0.0	0.0	0.0	0.0	0.0	0.0	0.0	0.0	1.0
RAB31	11031	symbol	H. sapiens	11031	H. sapiens	RAB31	RAB31, member RAS oncogene family	RAB31 is a small GTP-binding protein that belongs to the RAS oncogene family. It plays a crucial role in the targeting of vesicles and granules. This protein is essential for the proper functioning of cells and is involved in various cellular processes. The gene encoding RAB31 is located on chromosome 2 and mutations in this gene have been associated with certain diseases. Understanding the funct…	There is limited information available on the disease implications of RAB31 mutations. However, studies have suggested that alterations in RAB31 expression may be associated with certain types of cancer, including breast cancer and lung adenocarcinoma. Targeted drug discovery efforts for RAB31 are still in the early stages, but there is potential for the development of drugs that target this prot…	GO:0060100 positive regulation of phagocytosis, engulfment;GO:1905155 positive regulation of membrane invagination;GO:0060099 regulation of phagocytosis, engulfment		Predicted intracellular proteins				(M5896)HALLMARK TGF BETA SIGNALING; (M5906)HALLMARK ESTROGEN RESPONSE EARLY; (M5907)HALLMARK ESTROGEN RESPONSE LATE	0.0	0.0	0.0	0.0	0.0	0.0	0.0	0.0	0.0	0.0	0.0	0.0	0.0	0.0	0.0	0.0	0.0	0.0	0.0	0.0
MCF2L2	23101	symbol	H. sapiens	23101	H. sapiens	MCF2L2	MCF.2 cell line derived transforming sequence-like 2	MCF2L2 is a human gene that is predicted to have guanyl-nucleotide exchange factor activity and be involved in the regulation of catalytic activity. It is derived from the MCF.2 cell line and is similar to the transforming sequence-like 2 gene. The gene's function is not fully understood, but it may play a role in cell signaling and communication. Further research is needed to fully understand th…	There is limited information available on the disease implications of MCF2L2. However, some studies have suggested that mutations in this gene may be associated with certain types of cancer, including breast cancer and colorectal cancer. Targeted drug discovery efforts for MCF2L2 are also limited, as the gene's function is not fully understood. However, some studies have suggested that targeting …	GO:0048583 regulation of response to stimulus;GO:0050789 regulation of biological process;GO:0065007 biological regulation		Predicted intracellular proteins; Disease related genes	Centriolar satellite;Cytosol (Approved)				0.0	0.0	0.0	0.0	0.0	0.0	0.0	0.0	0.0	0.0	0.0	0.0	0.0	0.0	0.0	0.0	0.0	0.0	0.0	0.0
PLEKHA4	57664	symbol	H. sapiens	57664	H. sapiens	PLEKHA4	pleckstrin homology domain containing A4	PLEKHA4 is a human gene that encodes a protein containing a pleckstrin homology (PH) domain, which is located near the N-terminus and contains a putative phosphatidylinositol 3, 4, 5-triphosphate-binding motif (PPBM). The gene has multiple transcript variants that encode different isoforms. Elevated expression of PLEKHA4 has been observed in some melanomas.	There is limited information available on the disease implications of PLEKHA4. However, some studies have suggested that elevated expression of PLEKHA4 may be associated with the development and progression of melanoma. Targeted drug discovery efforts for PLEKHA4 are also limited, as the function of the protein is not well understood. Currently, there are no drugs on the market that specifically …	GO:2000096 positive regulation of Wnt signaling pathway, planar cell polarity pathway;GO:2000052 positive regulation of non-canonical Wnt signaling pathway;GO:2000095 regulation of Wnt signaling pathway, planar cell polarity pathway		Predicted intracellular proteins	Cytosol;Plasma membrane (Approved); Additional: Centriolar satellite;Cytokinetic bridge	Inositol 1,3,4,5-Tetrakisphosphate			0.0	0.0	0.0	0.0	0.0	0.0	0.0	0.0	0.0	0.0	0.0	0.0	0.0	0.0	0.0	0.0	0.0	0.0	0.0	0.0
PPYR1	5540	gene_synonym	H. sapiens	5540	H. sapiens	NPY4R	neuropeptide Y receptor Y4	The human gene NPY4R encodes for the neuropeptide Y receptor Y4, which is involved in the G protein-coupled receptor signaling pathway. It enables pancreatic polypeptide receptor activity and peptide hormone binding activity. The gene is located in the membrane.	The NPY4R gene has been implicated in several diseases, including obesity, type 2 diabetes, and cardiovascular disease. Targeted drug discovery efforts have focused on developing drugs that can modulate the activity of the Y4 receptor, with the aim of treating these diseases. One example of a successful drug targeting the Y4 receptor is the anti-obesity drug, liraglutide. Liraglutide is a glucago…			G-protein coupled receptors:GPCRs excl olfactory receptors		Peptide YY (3-36); Obinepitide; TM30339	(M7955)SIG INSULIN RECEPTOR PATHWAY IN CARDIAC MYOCYTES	(M5956)HALLMARK KRAS SIGNALING DN	0.0	0.0	0.0	0.0	0.0	0.0	0.0	0.0	0.0	0.0	0.0	0.0	0.0	0.0	0.0	0.0	0.0	0.0	0.0	0.0
[truncated: 62 more rows]

## Sheet: SSMD_hits
GeneSymbol of untitled 11	Zscore (Reporter-DOX)	SSMD (DOX-NormReporter)	screen_hit_class
C14orf45	4.63876	13.67	UP
PER3	5.46323	13.36	UP
MARVELD2	2.7219	10.88	UP
L3MBTL	3.4796	10.88	UP
MRC2	2.26667	10.77	UP
CARD15	2.44437	10.74	UP
GAB2	2.32777	10.74	UP
CENPP	19.0381	10.59	UP
CNTNAP3B	4.09021	10.59	UP
DENND5B	3.02902	10.46	UP
BMF	2.15687	10.16	UP
HS3ST2	3.07415	10.15	UP
MCF2L2	3.22604	9.79	UP
DCP1B	2.52782	9.79	UP
ALS2CR7	3.41991	9.45	UP
REEP1	3.94606	9.23	UP
TAGLN	3.12979	9.04	UP
ARHGAP30	2.23597	9	UP
ENOX1	4.90013	8.69	UP
FYN	2.06974	7.47	UP
SYT12	2.41691	7.38	UP
GRB14	3.44433	7.19	UP
LRRN2	2.74336	7.16	UP
ARHGEF10L	3.47303	7.11	UP
NOV	3.59515	7.1	UP
RIN1	2.50032	7	UP
TMEM117	2.18437	6.95	UP
SGK1	2.30887	6.88	UP
GPR68	2.66278	6.63	UP
OLR1	5.54635	6.58	UP
ARHGEF4	3.37209	6.39	UP
NAALADL2	9.90967	6.28	UP
BRCC3	3.59655	6.27	UP
ELOVL3	2.54666	6.26	UP
[truncated: 181 more rows]
